# Supplementary material for: Cerebellum-enriched protein INPP5A contributes to selective neuropathology in mouse model of spinocerebellar ataxias type 17
Source: Nat Commun. 2020 Feb 27;11:1101. doi: 10.1038/s41467-020-14931-8 (PMC7046734; doi:10.1038/s41467-020-14931-8)
Supplement: Supplementary file 4 — Supplementary Data 1 [file 41467_2020_14931_MOESM4_ESM.xlsx]

## Sheet: CB-specific down-regulated
ENSEMBL ID	Gene Symbol	Gene Title	RPKM CB_WT	RPKM CB_KI	log2FoldChange (CB_KI/CB_WT)	adj_P value (CB_KI/CB_WT)	RPKM PFC_WT	RPKM PFC_KI	log2FoldChange (PFC_KI/PFC_WT)	adj_P value (PFC_KI/PFC_WT)	RPKM STR_WT	RPKM STR_KI	log2FoldChange (STR_KI/STR_WT)	adj_P value (STR_KI/STR_WT)	RPKM CB_WT/PFC_WT	RPKM CB_WT/STR_WT	funstion annotations
ENSMUSG00000017390	ALDOC	aldolase, fructose-bisphosphate C	59175	38524	-0.619229	8.04074e-06	29360.9	22538.9	-0.38154	0.199342	23754.5	21336.9	-0.154843	0.86613	2.01543	2.4911	Among its related pathways are Innate Immune System and Carbon metabolism.
ENSMUSG00000044349	SNHG11	Small Nucleolar RNA Host Gene 11	31222.3	21179.8	-0.559907	0.0169763	30970.1	31403.3	0.0200064	0.999941	22923.9	20417.9	-0.167016	0.929821	1.00814	1.362	is an RNA Gene, and is affiliated with the lncRNA class. Diseases associated with SNHG11 include Body Mass Index Quantitative Trait Locus 11.
ENSMUSG00000018965	YWHAH	tyrosine 3-monooxygenase/tryptophan 5-monooxygenase activation protein eta	19116.8	13758.4	-0.474509	0.0120133	18672.4	19202.6	0.0404075	0.999941	7744.11	7829.92	0.0159974	0.999457	1.0238	2.46856	This gene contains a 7 bp repeat sequence in its 5' UTR, and changes in the number of this repeat have been associated with early-onset schizophrenia and psychotic bipolar disorder.Among its related pathways are Role of Calcineurin-dependent NFAT signaling in lymphocytes and Vesicle-mediated transport.
ENSMUSG00000029126	NSG1	Neuronal Vesicle Trafficking Associated 1	16145.9	11858.4	-0.445214	0.0050849	5505.96	5458.36	-0.0123689	0.999941	8341.35	7247.68	-0.202772	0.718623	2.93245	1.93565	Plays a role in the recycling mechanism in neurons of multiple receptors, including AMPAR, APP and L1CAM
ENSMUSG00000044681	CNPY1	canopy FGF signaling regulator 1	7259.39	5070.83	-0.517722	0.00647696	6.33691	6.17939	-0.113397	0.999941	9.10281	4.43039	-1.02377	0.60128	1145.57	797.489	plays a role in FGF signaling
ENSMUSG00000025477	INPP5A	inositol polyphosphate-5-phosphatase A	6935.78	4844.86	-0.517569	0.00117096	991.411	921.381	-0.105042	0.999941	1453.12	1333.84	-0.123731	0.946884	6.99587	4.77302	INPP5A hydrolyze Ins(1,4,5)P3, which mobilizes intracellular calcium and acts as a second messenger mediating cell responses to various stimulation
ENSMUSG00000030352	TSPAN9	tetraspanin 9	5443.94	4526.99	-0.266253	0.0271376	693.884	642.709	-0.108389	0.999941	654.243	660.722	0.0152649	0.999457	7.84561	8.32098	The proteins mediate signal transduction events that play a role in the regulation of cell development, activation, growth and motility. Diseases associated with TSPAN9 include Fallopian Tube Disease
ENSMUSG00000027562	CAR2	na	4877.78	3670.86	-0.410185	0.0366533	5030.97	3508	-0.520705	0.479226	6528.91	5471.22	-0.254931	0.866509	0.96955	0.747105
ENSMUSG00000022340	SYBU	syntabulin	4805.65	3647.13	-0.397977	0.018435	2612.47	2622.4	0.00602712	0.999941	2736.85	2552.76	-0.100541	0.960956	1.83951	1.75591
ENSMUSG00000059811	ATL2	atlastin GTPase 2	4521.43	2886.73	-0.647229	2.08293e-06	1159.76	1304.09	0.168053	0.994917	1975.69	1666.72	-0.245334	0.585886	3.89859	2.28853
ENSMUSG00000020954	STRN3	striatin 3	4317.03	3600.34	-0.26172	0.0315117	2223.78	2240.86	0.0100506	0.999941	2249.77	2376.67	0.0797998	0.946884	1.9413	1.91887
ENSMUSG00000063239	GRM4	glutamate metabotropic receptor 4	4287.8	2557.58	-0.745661	0.000628201	460.627	301.224	-0.614991	0.142041	950.923	877.73	-0.116799	0.977889	9.30861	4.50909
ENSMUSG00000018501	NCOR1	nuclear receptor corepressor 1	4091.03	3623.48	-0.174686	0.022778	3393.56	3319.16	-0.0320221	0.999941	3032.29	2874.54	-0.0770252	0.823567	1.20553	1.34916
ENSMUSG00000023495	PCBP4	poly(rC) binding protein 4	4046.46	2909.86	-0.475709	0.0145603	1847.37	1736.05	-0.0899492	0.999941	1519.75	1562.6	0.0402395	0.999457	2.19039	2.66259
ENSMUSG00000038555	REEP2	receptor accessory protein 2	3816.88	2967.84	-0.362948	0.0387779	2454.68	2452.15	-0.00103992	0.999941	2344.61	2206.74	-0.0874807	0.971486	1.55494	1.62794
ENSMUSG00000022098	BMP1	bone morphogenetic protein 1	3802	2366.42	-0.684203	0.00159962	1230.8	927.743	-0.407298	0.619065	642.179	528.66	-0.27956	0.759232	3.08906	5.92046
ENSMUSG00000005417	MPRIP	myosin phosphatase Rho interacting protein	3786.47	3054.05	-0.310327	0.00906887	2751.27	2786.87	0.0193615	0.999941	3693.04	3088.41	-0.258464	0.133619	1.37626	1.0253
ENSMUSG00000038860	GARNL3	GTPase activating Rap/RanGAP domain like 3	3625.24	2483.49	-0.545586	0.0159001	1903.25	1748.11	-0.124001	0.999941	827.343	886.534	0.0996614	0.981408	1.90476	4.38178
ENSMUSG00000021071	TRIM9	tripartite motif containing 9	3509.37	2571.67	-0.448479	0.0167917	5451.79	4958.99	-0.1365	0.999941	3855.28	2855.82	-0.433156	0.0650432	0.643709	0.910275
ENSMUSG00000037754	PPP1R16B	protein phosphatase 1 regulatory subunit 16B	3414.46	2229.18	-0.615197	0.00461431	2402.7	2273.01	-0.0807733	0.999941	5870.67	4370.65	-0.425853	0.259664	1.42109	0.581614
ENSMUSG00000043991	PURA	purine rich element binding protein A	3379.53	2610.22	-0.372536	0.00870497	2788.05	3018.41	0.114201	0.999941	2673.63	2509.14	-0.0916744	0.954891	1.21215	1.26403
ENSMUSG00000044244	IL20RB	interleukin 20 receptor subunit beta	3135.32	879.722	-1.83331	3.60825e-33	7.01277	3.69912	-0.939994	0.980506	12.014	4.93894	-1.2588	0.260788	447.087	260.973
ENSMUSG00000026655	FAM107B	family with sequence similarity 107 member B	2906.54	1397.14	-1.05686	2.22014e-05	225.469	207.924	-0.116337	0.999941	228.346	250.828	0.13434	0.983381	12.8911	12.7287
ENSMUSG00000022763	AIFM3	apoptosis inducing factor, mitochondria associated 3	2889.78	1817.24	-0.669231	0.0235634	1012.93	810.89	-0.322053	0.980506	590.933	553.913	-0.0929775	0.993298	2.8529	4.8902
ENSMUSG00000031955	BCAR1	BCAR1, Cas family scaffolding protein	2830.02	2160.76	-0.389052	0.00906887	907.601	983.288	0.114211	0.999941	890.675	991.224	0.154928	0.842495	3.11813	3.17739
ENSMUSG00000004630	PCP2	Purkinje cell protein 2	2754.16	1233.05	-1.1593	2.9444e-10	4.64923	4.55131	0.019107	0.999941	3.17439	2.35187	-0.439903	0.984245	592.391	867.621
ENSMUSG00000079179	RAB10OS	na	2718.78	1985.49	-0.453511	0.00515743	2046.84	1616.17	-0.341486	0.370826	1821.95	1653.72	-0.139498	0.89975	1.32828	1.49224
ENSMUSG00000023572	CCNDBP1	cyclin D1 binding protein 1	2667.44	2139.67	-0.317852	0.0218263	1120.62	1194.96	0.094813	0.999941	1277.59	1378.44	0.10963	0.903986	2.38033	2.08787
ENSMUSG00000024299	ADAMTS10	ADAM metallopeptidase with thrombospondin type 1 motif 10	2548.88	1239.46	-1.04031	0.00125508	379.762	342.288	-0.149057	0.999941	229.46	237.649	0.0510071	0.999457	6.71177	11.1082
ENSMUSG00000070730	RMDN3	regulator of microtubule dynamics 3	2364.33	1765.89	-0.420932	0.000725373	1098.55	1141.92	0.0574406	0.999941	1049.29	1108.87	0.0796209	0.970139	2.15223	2.25325
ENSMUSG00000007603	DUS3L	na	2339.68	1798	-0.379874	0.0145603	1698.37	1609.07	-0.0763527	0.999941	1534.25	1465.91	-0.0656595	0.983872	1.37761	1.52496
ENSMUSG00000058013	SEPT11	septin 11	2254.06	1743.99	-0.370172	0.0081597	2744.48	2480.44	-0.145939	0.991005	2294.59	1878.6	-0.288525	0.180273	0.821306	0.982335
ENSMUSG00000073542	CEP76	centrosomal protein 76	2104.03	1118.21	-0.911873	1.42522e-07	131.82	128.446	-0.0298511	0.999941	99.5411	95.0708	-0.0628502	0.999457	15.9614	21.1373
ENSMUSG00000040938	SLC16A11	solute carrier family 16 member 11	2086.37	1099.43	-0.924059	0.00855141	348.674	289.614	-0.265834	0.999941	240.453	219.671	-0.12909	0.990413	5.98372	8.67682
ENSMUSG00000040713	CREG1	cellular repressor of E1A stimulated genes 1	1857.76	1231.88	-0.59227	2.42761e-09	795.493	753.989	-0.0782282	0.999941	701.908	720.197	0.0390148	0.996882	2.33536	2.64673
ENSMUSG00000024743	SYT7	synaptotagmin 7	1824.16	1284.75	-0.505609	0.000182883	1696.27	1694.31	-0.000481656	0.999941	841.129	912.19	0.117212	0.930718	1.0754	2.1687
ENSMUSG00000030350	PRMT8	protein arginine methyltransferase 8	1819.42	1238.52	-0.554628	0.00870265	1811.73	1746.47	-0.0530897	0.999941	1882.22	1573.23	-0.258934	0.725612	1.00424	0.966633
ENSMUSG00000026721	RABGAP1L	RAB GTPase activating protein 1 like	1811.57	1485.47	-0.286037	0.0127286	1074	1111.49	0.0498007	0.999941	926.94	899.18	-0.0444576	0.989497	1.68675	1.95435
ENSMUSG00000026094	STK17B	serine/threonine kinase 17b	1734.25	1106	-0.648432	0.000657848	199.607	198.544	-0.0216035	0.999941	181.717	194.787	0.103107	0.983381	8.68835	9.54368
ENSMUSG00000033021	GMPPA	GDP-mannose pyrophosphorylase A	1718.82	1121.65	-0.614689	3.57414e-06	678.571	699.159	0.0454474	0.999941	646.801	543.432	-0.251366	0.561716	2.533	2.65741
ENSMUSG00000101609	KCNQ1OT1	na	1717.95	1255.54	-0.452377	0.0236898	1558.8	1637.24	0.0698539	0.999941	1249.27	1286.86	0.0424784	0.999457	1.1021	1.37517
ENSMUSG00000002871	TPRA1	transmembrane protein adipocyte associated 1	1681.78	1337.2	-0.331882	0.00951006	752.371	728.203	-0.0497011	0.999941	919.738	946.075	0.0408651	0.993713	2.23531	1.82855
ENSMUSG00000030096	SLC6A6	solute carrier family 6 member 6	1642.8	1223.33	-0.42501	0.014324	1858	1726.79	-0.105338	0.999941	2762.52	2157.96	-0.356601	0.146827	0.884174	0.594675
ENSMUSG00000036186	FAM69B	family with sequence similarity 69 member B	1610.93	1268.28	-0.345159	0.0498972	1088.75	1173.43	0.107564	0.999941	872.621	931.367	0.0939436	0.965574	1.47961	1.84608
ENSMUSG00000024906	MUS81	MUS81 structure-specific endonuclease subunit	1575.51	1198.17	-0.395161	0.0269324	517.12	534.598	0.0489707	0.999941	730.131	667.006	-0.131063	0.920604	3.04671	2.15785
ENSMUSG00000026185	IGFBP5	insulin like growth factor binding protein 5	1546.08	720.095	-1.10286	0.00143571	1237.4	1078.48	-0.199465	0.999941	787.41	666.659	-0.23998	0.954891	1.24946	1.9635
ENSMUSG00000029616	ERP29	endoplasmic reticulum protein 29	1461.88	1188.25	-0.299214	0.0363142	925.142	1056.74	0.192898	0.828824	920.081	987.011	0.101347	0.921892	1.58017	1.58886
ENSMUSG00000063450	SYNE2	spectrin repeat containing nuclear envelope protein 2	1450.78	957.303	-0.600356	0.0290195	496.469	494.433	-0.00838249	0.999941	504.849	522.853	0.0505	0.999457	2.92219	2.87369
ENSMUSG00000037541	SHANK2	SH3 and multiple ankyrin repeat domains 2	1395.08	1063.47	-0.391088	0.036837	1487.17	1564.51	0.0742007	0.999941	674.012	705.31	0.0657138	0.989113	0.938075	2.06982
ENSMUSG00000026678	RGS5	regulator of G protein signaling 5	1393.01	1245.74	-0.161648	0.00593511	1537.82	1396.26	-0.139173	0.997796	1593.93	1405.39	-0.182147	0.693424	0.905834	0.873944
ENSMUSG00000016346	KCNQ2	potassium voltage-gated channel subfamily Q member 2	1381.77	1046.59	-0.401526	0.0473646	2307.37	2651.03	0.201004	0.981348	2573.35	2205.5	-0.222567	0.715381	0.598849	0.536954
ENSMUSG00000032313	AI118078	na	1379.63	1099.43	-0.326939	0.046817	102.534	89.4105	-0.210306	0.999941	57.4013	44.3828	-0.374119	0.636456	13.4554	24.0348
ENSMUSG00000026643	NMT2	N-myristoyltransferase 2	1359.47	1066.65	-0.349677	0.0315318	1855.27	1699.59	-0.126595	0.999941	1333.3	1252.42	-0.0898503	0.96351	0.732762	1.01963
ENSMUSG00000042831	ALKBH6	alkB homolog 6	1295.96	1046.39	-0.308859	0.0392655	911.714	905.175	-0.0105893	0.999941	757.569	788.755	0.0591071	0.984761	1.42145	1.71068
ENSMUSG00000030680	PAGR1A	na	1257.17	887.504	-0.502225	0.0425392	326.687	320.959	-0.0319177	0.999941	220.289	216.383	-0.0251498	0.999457	3.84822	5.70689
ENSMUSG00000030303	FAR2	fatty acyl-CoA reductase 2	1247.99	853.139	-0.548338	0.000307944	679.372	676.798	-0.00477596	0.999941	635.11	674.261	0.0845952	0.977889	1.83698	1.965
ENSMUSG00000031816	MTHFSD	methenyltetrahydrofolate synthetase domain containing	1201.45	945.845	-0.345416	0.0314905	884.978	849.109	-0.059479	0.999941	812.103	752.414	-0.110766	0.932918	1.3576	1.47942
ENSMUSG00000002100	MYBPC3	myosin binding protein C, cardiac	1189.36	458.83	-1.37395	0.00685119	9.3174	8.42389	-0.26784	0.999941	12.5746	10.1023	-0.308016	0.983381	127.65	94.5849
ENSMUSG00000024960	PLCB3	phospholipase C beta 3	1135.03	611.376	-0.892575	1.2703e-10	298.752	284.705	-0.0695877	0.999941	327.257	299.334	-0.130299	0.95195	3.79925	3.46832
ENSMUSG00000025739	GNG13	G protein subunit gamma 13	1083.91	504.995	-1.1012	2.30708e-10	213.067	197.597	-0.114297	0.999941	103.851	119.74	0.208294	0.916963	5.0872	10.4372
ENSMUSG00000022095	FAM160B2	family with sequence similarity 160 member B2	1074.12	884.615	-0.280608	0.0345074	773.899	827.398	0.0934152	0.999941	1309.66	1088.99	-0.266441	0.117281	1.38793	0.820154
ENSMUSG00000034731	DGKH	diacylglycerol kinase eta	1072.37	674.45	-0.669431	1.05649e-07	1360.92	1367.98	0.00671831	0.999941	2166.85	1811.22	-0.259115	0.404965	0.787979	0.4949
ENSMUSG00000073684	2610002J02RIK	na	1055.61	830.656	-0.345215	0.00159962	337.57	351.911	0.0655618	0.999941	436.095	435.075	-0.00488978	0.999457	3.12708	2.42059
ENSMUSG00000032232	CGNL1	cingulin like 1	1049.17	476.669	-1.13853	0.00648797	109.795	112.608	0.0289951	0.999941	344.651	286.726	-0.265542	0.960985	9.55575	3.04415
ENSMUSG00000058997	VWA8	von Willebrand factor A domain containing 8	1032.19	829.061	-0.316255	0.0435813	528.865	580.731	0.134918	0.999941	607.066	637.629	0.071807	0.977523	1.95171	1.7003
ENSMUSG00000027176	CSTF3	cleavage stimulation factor subunit 3	999.66	764.949	-0.38518	0.00561925	890.722	938.101	0.0764243	0.999941	1027.32	969.165	-0.0844017	0.963917	1.1223	0.973076
ENSMUSG00000021265	SLC25A29	solute carrier family 25 member 29	977.067	741.015	-0.398907	0.000149803	457.009	433.71	-0.0725104	0.999941	463.17	476.296	0.0414633	0.993713	2.13796	2.10952
ENSMUSG00000024170	TELO2	telomere maintenance 2	957.391	576.114	-0.732461	0.00473091	489.46	473.28	-0.0513169	0.999941	346.023	314.846	-0.136801	0.977523	1.95602	2.76684
ENSMUSG00000034863	ANO8	anoctamin 8	918.487	744.266	-0.303089	0.00622707	752.145	745.814	-0.0121109	0.999941	788.359	665.046	-0.245199	0.158457	1.22116	1.16506
ENSMUSG00000038781	STAP2	signal transducing adaptor family member 2	871.854	298.58	-1.54605	3.65935e-10	53.4057	53.0788	-0.00374053	0.999941	43.9897	47.6515	0.112161	0.996882	16.3251	19.8195
ENSMUSG00000029823	LUC7L2	LUC7 like 2, pre-mRNA splicing factor	843.622	638.766	-0.399822	0.0283893	615.649	636.584	0.0476646	0.999941	609.863	568.472	-0.100465	0.966234	1.3703	1.3833
ENSMUSG00000023051	TARBP2	TARBP2, RISC loading complex RNA binding subunit	826.097	581.163	-0.506536	0.0260289	333.42	294.79	-0.173551	0.999941	380.677	342.774	-0.15213	0.949153	2.47765	2.17007
ENSMUSG00000026950	NEB	nebulin	822.334	408.803	-1.00743	4.11001e-05	53.9178	37.5763	-0.514025	0.880976	25.7586	44.1773	0.786726	0.245871	15.2516	31.9246
ENSMUSG00000068663	CLEC16A	C-type lectin domain containing 16A	807.559	664.589	-0.281835	0.0428599	852.371	808.677	-0.0772495	0.999941	751.294	735.078	-0.032417	0.999111	0.947426	1.07489
ENSMUSG00000030527	CRTC3	CREB regulated transcription coactivator 3	799.05	558.699	-0.51592	0.0288111	294.119	270.7	-0.114793	0.999941	254.568	268.443	0.0759446	0.993713	2.71675	3.13885
ENSMUSG00000053199	ARHGAP20	Rho GTPase activating protein 20	781.184	573.393	-0.445092	0.0494042	1303.08	1169.54	-0.156328	0.999941	1603.2	1236.56	-0.375129	0.264729	0.59949	0.487266
ENSMUSG00000040146	RGL3	ral guanine nucleotide dissociation stimulator like 3	774.071	532.025	-0.54188	0.00044112	50.5595	46.0785	-0.148078	0.999941	59.5309	51.0543	-0.216147	0.914167	15.3101	13.0028
ENSMUSG00000027327	1700037H04RIK	na	764.593	546.531	-0.484421	0.0345074	972.514	978.05	0.0105242	0.999941	2409.23	2185.46	-0.140902	0.947441	0.786203	0.31736
ENSMUSG00000036264	FSTL4	follistatin like 4	723.868	499.762	-0.534672	0.0304704	1467.55	1181.99	-0.310984	0.857265	1303.45	1133.26	-0.202413	0.874258	0.49325	0.555346
ENSMUSG00000042289	HSD3B7	hydroxy-delta-5-steroid dehydrogenase, 3 beta- and steroid delta-isomerase 7	687.22	403.543	-0.769354	3.09521e-06	275.67	247.835	-0.158477	0.999941	334.247	328.902	-0.0221778	0.999457	2.49291	2.05603
ENSMUSG00000025402	NAB2	NGFI-A binding protein 2	677.065	340.491	-0.990942	2.71936e-07	388.278	449.619	0.207815	0.999941	483.757	415.91	-0.218756	0.874712	1.74376	1.3996
ENSMUSG00000032452	CLSTN2	calsyntenin 2	653.894	361.164	-0.856935	9.31696e-06	1136.22	1058.29	-0.10405	0.999941	447.541	350.78	-0.34945	0.560557	0.575499	1.46108
ENSMUSG00000036800	FAM135B	family with sequence similarity 135 member B	627.265	456.392	-0.461125	0.0293532	354.208	347.847	-0.0310705	0.999941	257.888	276.32	0.0962678	0.979226	1.77089	2.43231
ENSMUSG00000086859	2810008D09RIK	na	619.316	500.151	-0.307119	0.041621	453.741	446.449	-0.0215275	0.999941	444.548	463.254	0.0582259	0.986157	1.36491	1.39314
ENSMUSG00000073423	ZFP414	na	610.377	409.994	-0.573833	0.00951006	403.827	363.557	-0.147147	0.999941	422.461	406.037	-0.0583646	0.998566	1.51148	1.44481
ENSMUSG00000039145	CAMK1D	calcium/calmodulin dependent protein kinase ID	594.584	461.573	-0.365049	0.0456205	1192.74	1279.21	0.103772	0.999941	1329.56	1169.06	-0.186341	0.743071	0.498502	0.447205
ENSMUSG00000040721	ZFHX2	zinc finger homeobox 2	589.917	350.407	-0.751285	0.0304034	211.14	238.477	0.176801	0.999941	296.071	261.641	-0.179571	0.971486	2.79396	1.99248
ENSMUSG00000015745	PLEKHO1	pleckstrin homology domain containing O1	570.101	425.331	-0.422874	0.000362379	388.817	348.526	-0.161781	0.981348	152.713	160.847	0.0827399	0.977889	1.46624	3.73315
ENSMUSG00000004896	RRNAD1	ribosomal RNA adenine dimethylase domain containing 1	559.458	458.344	-0.286369	0.0223709	389.882	415.593	0.0903368	0.999941	409.961	412.62	0.0100893	0.999457	1.43494	1.36466
ENSMUSG00000086370	FTX	na	544.464	348.061	-0.646035	0.000725373	375.168	345.857	-0.118536	0.999941	405.726	305.442	-0.409674	0.270635	1.45125	1.34195
ENSMUSG00000030276	TTLL3	na	513.655	347.771	-0.56218	0.0482643	119.685	114.836	-0.0811157	0.999941	156.351	142.686	-0.134229	0.977645	4.29171	3.28527
ENSMUSG00000003847	NFAT5	nuclear factor of activated T-cells 5	497.018	371.074	-0.422247	0.00461492	400.811	389.5	-0.0426048	0.999941	381.295	337.602	-0.177258	0.783	1.24003	1.3035
ENSMUSG00000080316	SPACA6	sperm acrosome associated 6	483.631	320.417	-0.59394	0.0315318	219.836	280.673	0.36078	0.876294	153.618	155.603	0.0164054	0.999457	2.19996	3.14828
ENSMUSG00000028093	ACP6	acid phosphatase 6, lysophosphatidic	458.397	332.355	-0.465843	0.0435813	379.183	371.236	-0.0247874	0.999941	482.464	507.589	0.0736842	0.990171	1.20891	0.950117
ENSMUSG00000037408	CNNM4	cyclin and CBS domain divalent metal cation transport mediator 4	436.102	278.51	-0.647451	0.0220105	181.776	161.329	-0.16971	0.999941	180.75	152.625	-0.241896	0.895645	2.39912	2.41274
ENSMUSG00000025470	ZFP511	na	426.816	333.989	-0.355363	0.0392655	410.131	362.782	-0.177369	0.984194	425.739	413.47	-0.0447582	0.996882	1.04068	1.00253
ENSMUSG00000034449	DHRS11	dehydrogenase/reductase 11	395.662	225.422	-0.81083	0.000344218	135.363	127.198	-0.0928316	0.999941	123.217	145.105	0.238795	0.89454	2.92298	3.21109
ENSMUSG00000019461	PLSCR3	phospholipid scramblase 3	384.068	290.942	-0.402088	0.0392655	341.06	322.045	-0.079116	0.999941	270.918	276.911	0.03227	0.999457	1.1261	1.41765
ENSMUSG00000020272	STK10	serine/threonine kinase 10	379.184	270.535	-0.487809	0.0321679	99.8291	106.917	0.0956233	0.999941	97.9358	99.4886	0.0296932	0.999457	3.79833	3.87176
ENSMUSG00000070699	SARS2	seryl-tRNA synthetase 2, mitochondrial	376.586	265.579	-0.503193	0.0277742	245.426	229.431	-0.0891493	0.999941	241.604	203.463	-0.24797	0.781659	1.53441	1.55869
ENSMUSG00000034845	PLVAP	plasmalemma vesicle associated protein	368.564	201.693	-0.868754	0.0208302	174.1	121.336	-0.522634	0.855213	246.452	167.972	-0.555637	0.529051	2.11698	1.49548
ENSMUSG00000028463	CAR9	na	368.285	59.0897	-2.6393	2.39529e-10	3.66935	3.38026	-0.0369239	0.999941	40.4036	28.7258	-0.484307	0.90492	100.368	9.11514
ENSMUSG00000094840	A630081J09RIK	na	367.883	63.416	-2.53563	1.31863e-06	58.7633	49.9548	-0.226311	0.999941	108.412	87.1975	-0.312662	0.977889	6.26042	3.39339
ENSMUSG00000019312	GRB7	growth factor receptor bound protein 7	351.519	239.444	-0.556368	0.00647696	57.2952	60.3927	0.0763769	0.999941	168.501	154.376	-0.129835	0.967528	6.13524	2.08615
ENSMUSG00000019737	SYNE4	spectrin repeat containing nuclear envelope family member 4	350.674	156.736	-1.1621	3.56295e-11	65.5439	55.7803	-0.245878	0.999941	68.9818	60.1155	-0.197173	0.950433	5.35021	5.08358
ENSMUSG00000056592	ZFP658	na	339.018	206.709	-0.713034	0.0133628	74.3272	100.715	0.42233	0.919388	82.2999	93.9629	0.200364	0.958153	4.56116	4.1193
ENSMUSG00000030123	PLXND1	plexin D1	330.962	175.438	-0.914934	0.000183188	602.887	643.504	0.098271	0.999941	713.842	536.871	-0.411177	0.527697	0.548961	0.463634
ENSMUSG00000006398	CDC20	cell division cycle 20	324.555	41.6057	-2.96223	6.95494e-11	29.2861	18.7686	-0.663985	0.994917	73.3182	67.5241	-0.118836	0.999457	11.0823	4.42667
ENSMUSG00000087040	GM14033	na	318.99	164.398	-0.955568	0.000657848	4.32527	3.54569	-0.389427	0.999941	2.91942	4.09532	0.505727	0.975814	73.7503	109.265
ENSMUSG00000069727	GM5595	na	313.071	210.44	-0.574028	0.036837	147.33	120.638	-0.299798	0.98744	204.861	166.54	-0.296679	0.766047	2.12497	1.52821
ENSMUSG00000027217	TSPAN18	tetraspanin 18	297.612	101.877	-1.54596	0.000415872	77.5964	62.4164	-0.306136	0.999941	64.6352	74.4474	0.206495	0.987479	3.83538	4.60449
ENSMUSG00000024456	DIAP1	na	288.514	224.413	-0.364742	0.0440857	272.675	297.564	0.128142	0.999941	322.583	300.672	-0.102908	0.954891	1.05809	0.894387
ENSMUSG00000095123	GM21781	na	281.121	183.194	-0.615769	0.00561925	168.109	134.591	-0.317617	0.929208	182.622	140.672	-0.379796	0.499554	1.67226	1.53936
ENSMUSG00000024236	SVIL	supervillin	279.896	167.428	-0.742526	0.0289559	144.148	105.885	-0.440775	0.915341	168.539	168.999	0.00410775	0.999631	1.94172	1.66073
ENSMUSG00000070867	TRABD2B	TraB domain containing 2B	256.672	110.261	-1.2176	0.0392655	78.843	56.2422	-0.50161	0.999941	6.38048	7.73917	0.276546	0.991258	3.25548	40.2277
ENSMUSG00000003812	DNASE2A	na	235.042	127.888	-0.876247	9.71991e-05	46.661	36.2511	-0.333828	0.999941	66.5295	75.6664	0.1875	0.960956	5.03723	3.5329
ENSMUSG00000022519	SRL	sarcalumenin	225.34	121.39	-0.890823	9.77942e-06	138.649	121.813	-0.190809	0.999941	93.3314	88.1237	-0.0853199	0.993713	1.62525	2.4144
ENSMUSG00000071567	A830039N20RIK	na	220.899	134.904	-0.709237	0.00335666	430.624	387.77	-0.147006	0.999941	170.004	158.056	-0.104462	0.987479	0.512975	1.29938
ENSMUSG00000089815	GM5083	na	202.811	88.1331	-1.20139	0.00356538	9.69428	8.53474	-0.195191	0.999941	12.4901	12.4254	-0.00184165	0.999902	20.9207	16.2377
ENSMUSG00000057948	UNC13D	unc-13 homolog D	201.653	63.5989	-1.6645	0.000279143	24.6557	14.4656	-0.735467	0.980506	19.5122	14.6959	-0.4042	0.957016	8.17873	10.3347
ENSMUSG00000042425	FRMPD3	FERM and PDZ domain containing 3	189.153	80.076	-1.23784	0.00285491	98.655	92.8233	-0.0905042	0.999941	21.9696	37.9648	0.797827	0.529051	1.91731	8.60975
ENSMUSG00000010825	GRID2IP	Grid2 interacting protein	188.373	107.218	-0.812978	0.0361711	20.2956	9.14718	-1.19914	0.35405	7.74596	3.352	-1.16043	0.627573	9.28151	24.3189
ENSMUSG00000043036	CCDC63	coiled-coil domain containing 63	174.197	66.8822	-1.38183	0.00108373	6.32293	3.45333	-0.80501	0.999941	1.83855	1.41968	-0.398425	0.996882	27.5501	94.7471
ENSMUSG00000029602	RASAL1	RAS protein activator like 1	157.512	55.9029	-1.49395	0.00320095	1444.49	1518.53	0.0722769	0.999941	424.78	444.637	0.0664468	0.999457	0.109043	0.370808
ENSMUSG00000025747	TYMS	thymidylate synthetase	157.026	78.6929	-0.998142	0.00925752	80.1865	87.6652	0.136065	0.999941	93.5151	108.798	0.216969	0.970674	1.95826	1.67915
ENSMUSG00000097636	5830416P10RIK	na	153.222	33.985	-2.17201	0.000924589	26.4283	25.867	0.000977312	0.999941	13.7712	16.4385	0.248948	0.993713	5.79767	11.1263
ENSMUSG00000006235	EPOR	erythropoietin receptor	147.23	77.0938	-0.933906	0.00167009	184.801	123.806	-0.582224	0.501834	500.249	365.705	-0.45285	0.513945	0.796695	0.294314
ENSMUSG00000046814	GCHFR	GTP cyclohydrolase I feedback regulator	142.76	54.6412	-1.38663	0.049927	10.9961	6.06051	-0.948882	0.98744	7.94269	13.0163	0.727152	0.876977	12.9828	17.9738
ENSMUSG00000066842	HMCN1	hemicentin 1	124.579	44.9465	-1.47366	9.7167e-05	44.3044	38.3634	-0.209542	0.999941	23.2968	26.5942	0.186766	0.990084	2.81188	5.34746
ENSMUSG00000045345	9530056K15RIK	na	121.61	60.442	-1.00714	0.00209461	11.6241	5.53041	-1.09022	0.717843	6.94108	4.03147	-0.748073	0.86613	10.4619	17.5203
ENSMUSG00000042678	MYO15	na	113.931	7.67046	-3.89364	6.38225e-15	4.67019	4.85691	-0.0417563	0.999941	5.90225	2.43013	-1.28119	0.740544	24.3953	19.303
ENSMUSG00000087083	GM15083	na	111.965	19.0953	-2.55126	4.976e-08	8.69244	4.96576	-0.709929	0.999941	8.87092	6.74313	-0.39768	0.977523	12.8807	12.6215
ENSMUSG00000085845	GM13944	na	98.4814	26.6711	-1.88352	0.00412377	0	0	0.155888	0.999941	0.365573	0.362901	-0.0790211	0.999457	#DIV/0!	269.389
ENSMUSG00000085782	GM15624	na	89.3365	53.5624	-0.728527	0.0117756	124.932	109.549	-0.187566	0.999941	208.291	182.383	-0.190977	0.914167	0.715084	0.428903
ENSMUSG00000097466	D430036J16RIK	na	61.1951	27.4178	-1.1568	0.00459563	33.0413	28.9026	-0.152353	0.999941	167.309	127.237	-0.397872	0.797948	1.85208	0.36576
ENSMUSG00000051297	2410124H12RIK	na	59.737	18.2381	-1.71082	0.0049938	0.328953	0.662234	1.01748	0.999941	1.71726	1.6724	-0.0715353	0.999457	181.597	34.7862
ENSMUSG00000099616	RP23-216O10.5	na	57.5053	22.5202	-1.35188	0.04645	8.3106	7.06811	-0.251108	0.999941	1.05985	6.29789	2.5744	0.271807	6.91951	54.2579
ENSMUSG00000026237	NMUR1	neuromedin U receptor 1	54.3441	17.2308	-1.6514	0.00700289	7.32175	2.12687	-1.75465	0.705484	1.45713	5.0244	1.8202	0.589535	7.42229	37.2954
ENSMUSG00000024883	RIN1	Ras and Rab interactor 1	41.8955	22.4866	-0.887427	0.0392655	1199.48	1025.4	-0.225508	0.999941	1981.92	1466.08	-0.435278	0.470836	0.034928	0.0211389
ENSMUSG00000051517	ARHGEF39	Rho guanine nucleotide exchange factor 39	40.3623	11.7101	-1.80128	0.000128481	17.3041	20.7718	0.288805	0.999941	96.813	89.5235	-0.110248	0.999457	2.33254	0.41691
ENSMUSG00000046215	RPRML	reprimo like	36.2124	10.3515	-1.78246	0.000108106	1171.37	1229.05	0.0699471	0.999941	955.97	1050.78	0.136156	0.990231	0.0309146	0.0378803
ENSMUSG00000090255	4921534H16RIK	na	25.3071	5.15136	-2.29656	0.00992756	15.9374	11.1572	-0.539431	0.999941	5.39437	5.61841	0.0800203	0.999457	1.58791	4.69139
ENSMUSG00000031382	ASB11	ankyrin repeat and SOCS box containing 11	19.5936	7.63884	-1.35494	0.0455361	83.8887	79.9671	-0.0750388	0.999941	354.53	229.956	-0.625253	0.54264	0.233566	0.0552664
ENSMUSG00000092412	GM20507	na	17.8857	4.78764	-1.9053	0.0424696	7.66468	6.17939	-0.358774	0.999941	7.22223	4.47263	-0.698219	0.93503	2.33352	2.47648
ENSMUSG00000020963	TSHR	thyroid stimulating hormone receptor	6.92253	0.813293	-3.08459	0.0283463	11.336	7.91831	-0.509075	0.999941	33.2937	33.712	0.022758	0.999457	0.610665	0.207923

## Sheet: CB-specific up-regulated
ENSEMBL ID	Gene Symbol	Gene Title	CB_WT	CB_KI	log2FoldChange (CB_KI/CB_WT)	adj_P value (CB_KI/CB_WT)	PFC_WT	PFC_KI	log2FoldChange (PFC_KI/PFC_WT)	adj_P value (PFC_KI/PFC_WT)	STR_WT	STR_KI	log2FoldChange (STR_KI/STR_WT)	adj_P value (STR_KI/STR_WT)	RPKM CB_WT/PFC_WT	RPKM CB_WT/STR_WT
ENSMUSG00000006651	APLP1	amyloid beta precursor like protein 1	12448.8	14789.3	0.248454	0.0392655	29786	27947.8	-0.0917167	0.999941	34491.2	34748.9	0.0107615	0.999457	0.41794	0.360927
ENSMUSG00000027447	CST3	cystatin C	6524.34	8379.12	0.36103	0.00925752	24556.7	24530.2	-0.00159585	0.999941	31191.6	33560.5	0.105595	0.918611	0.265684	0.209169
ENSMUSG00000028692	AKR1A1	aldo-keto reductase family 1 member A1	5549.42	6511.72	0.230646	0.041621	7425.14	8025.42	0.112341	0.985294	6319.78	7452.97	0.238036	0.0801122	0.747382	0.878104
ENSMUSG00000025613	CCT8	chaperonin containing TCP1 subunit 8	5524.56	6246.69	0.177224	0.0464507	5047.99	5556.25	0.137988	0.618546	4928.4	4950.47	0.00675384	0.999457	1.09441	1.12096
ENSMUSG00000049775	TMSB4X	na	4553.86	5790.14	0.346682	0.03213	11471.5	12472.9	0.120925	0.999941	10943	11306.6	0.0471115	0.993713	0.39697	0.416144
ENSMUSG00000031432	PRPS1	phosphoribosyl pyrophosphate synthetase 1	1831.54	2190.58	0.258467	0.0463301	2293.46	2709.1	0.241194	0.315685	2146.85	2422.42	0.174377	0.543553	0.798594	0.853132
ENSMUSG00000037894	H2AFZ	H2A histone family member Z	1750.1	2218.65	0.342089	0.0235634	1706.3	1948.71	0.191555	0.891396	1989.31	2004.06	0.0101265	0.999457	1.02567	0.879754
ENSMUSG00000033096	APMAP	adipocyte plasma membrane associated protein	1648.08	1881.61	0.192683	0.0145145	1521.36	1690.13	0.150094	0.469433	1484.67	1677.51	0.176513	0.107931	1.08329	1.11007
ENSMUSG00000017466	TIMP2	TIMP metallopeptidase inhibitor 2	1207.87	2246.45	0.895194	0.0011272	6220.44	7789.79	0.324828	0.98744	7056.67	7378.35	0.064332	0.999457	0.194177	0.171166
ENSMUSG00000050587	LRRC4C	leucine rich repeat containing 4C	836.568	1130.22	0.433813	0.0108619	2889.71	2866.72	-0.0114941	0.999941	3454.22	2967.53	-0.219262	0.649262	0.289499	0.242188
ENSMUSG00000019820	UTRN	utrophin	701.138	886.831	0.33709	0.00629649	640.149	641.257	0.00115457	0.999941	944.243	815.853	-0.212573	0.396742	1.09527	0.74254
ENSMUSG00000030101	SUMF1	sulfatase modifying factor 1	688.658	877.189	0.349918	0.00951155	600.412	643.347	0.0963474	0.999941	708.981	700.719	-0.0175056	0.999457	1.14697	0.971335
ENSMUSG00000028289	EPHA7	EPH receptor A7	682.933	1014.31	0.571019	0.00629076	1467.32	1919.37	0.388126	0.501206	1771.59	1638.33	-0.11276	0.973781	0.465428	0.385491
ENSMUSG00000019852	D10BWG1379E	na	647.509	823.476	0.345387	0.0277742	540.066	565.734	0.0681951	0.999941	391.583	445.106	0.184142	0.750642	1.19894	1.65357
ENSMUSG00000021665	HEXB	hexosaminidase subunit beta	647.311	960.924	0.570863	1.53277e-05	1905.32	1783.2	-0.0973859	0.999941	2454.6	2452.44	-0.00145832	0.999631	0.339738	0.263713
ENSMUSG00000049092	GPR137C	G protein-coupled receptor 137C	612.906	772.876	0.337724	0.0367209	341.291	342.441	0.00291879	0.999941	448.684	418.731	-0.100701	0.954891	1.79585	1.36601
ENSMUSG00000029223	UCHL1	ubiquitin C-terminal hydrolase L1	607.564	914.902	0.590896	0.00888271	3797.89	4822	0.345005	0.71979	3353.8	3574.26	0.0918909	0.984761	0.159974	0.181157
ENSMUSG00000022132	CLDN10	claudin 10	571.4	749.3	0.392142	0.0108619	1083.06	1028.58	-0.0747193	0.999941	1018.08	1075.45	0.0792831	0.975444	0.527578	0.56125
ENSMUSG00000075602	LY6A	na	533.455	842.345	0.658029	0.0421507	681.848	1112.66	0.704858	0.127686	692.606	1067.24	0.623955	0.137725	0.782366	0.770214
ENSMUSG00000039989	CBX4	chromobox 4	515.987	637.4	0.306559	0.041621	472.067	549.678	0.221641	0.713278	902.962	856.652	-0.0770092	0.965156	1.09304	0.571438
ENSMUSG00000024621	CSF1R	colony stimulating factor 1 receptor	470.444	769.945	0.710091	0.000126862	2115.08	1983.47	-0.0936754	0.999941	2293.63	2282.59	-0.00705145	0.999457	0.222424	0.205109
ENSMUSG00000031668	EIF2AK3	eukaryotic translation initiation factor 2 alpha kinase 3	462.309	626.962	0.442583	0.022778	308.976	335.087	0.114689	0.999941	275.721	281.189	0.0272375	0.999457	1.49626	1.67673
ENSMUSG00000043857	MGAT5B	mannosyl (alpha-1,6-)-glycoprotein beta-1,6-N-acetyl-glucosaminyltransferase, isozyme B	457.653	647.438	0.500312	0.0132113	1453.82	1348.39	-0.107181	0.999941	2387.97	1815.95	-0.395263	0.161424	0.314794	0.191649
ENSMUSG00000049047	ARMCX3	armadillo repeat containing, X-linked 3	446.629	566.829	0.345875	0.0220105	594.378	597.531	0.00641739	0.999941	683.07	679.811	-0.00697948	0.999457	0.751422	0.653856
ENSMUSG00000022636	ALCAM	activated leukocyte cell adhesion molecule	406.143	568.673	0.48639	0.0463301	1280.54	1461	0.19194	0.999941	2705.91	2259.12	-0.260682	0.71112	0.317165	0.150095
ENSMUSG00000042082	ARSB	arylsulfatase B	405.814	508.112	0.326578	0.0492487	800.472	883.987	0.143116	0.991005	777.764	725.364	-0.0994701	0.944527	0.506968	0.52177
ENSMUSG00000021508	CXCL14	C-X-C motif chemokine ligand 14	400.644	580.35	0.531515	0.0291122	1551.62	1246.16	-0.316979	0.813966	1094.87	1019.77	-0.102505	0.977889	0.25821	0.36593
ENSMUSG00000030747	DGAT2	diacylglycerol O-acyltransferase 2	397.869	637.727	0.681329	0.0117756	1444.14	2159.2	0.580709	0.240138	4670.05	4339.04	-0.106116	0.986149	0.275507	0.0851959
ENSMUSG00000019775	RGS17	regulator of G protein signaling 17	339.082	483.571	0.515391	0.0392655	832.503	869.052	0.0625988	0.999941	631.121	678.243	0.103805	0.977889	0.407304	0.537268
ENSMUSG00000020638	CMPK2	cytidine/uridine monophosphate kinase 2	329.361	515.611	0.645093	0.0392655	673.606	738.704	0.13086	0.999941	684.612	706.39	0.0460331	0.999457	0.488952	0.481091
ENSMUSG00000035246	PCYT1B	phosphate cytidylyltransferase 1, choline, beta	304.495	401.703	0.399064	0.0479988	593.696	608.936	0.0428664	0.999941	418.03	536.748	0.36018	0.178243	0.51288	0.728404
ENSMUSG00000036905	C1QB	complement C1q B chain	280.544	618.054	1.14016	7.66184e-10	1449.82	1335.05	-0.120346	0.999941	1554.31	1739.6	0.162446	0.941501	0.193503	0.180495
ENSMUSG00000038094	ATP13A4	ATPase 13A4	272.945	561.109	1.03853	0.00477746	273.778	283.232	0.0473008	0.999941	253.084	249.935	-0.0174961	0.999457	0.996959	1.07848
ENSMUSG00000040536	NECAB1	N-terminal EF-hand calcium binding protein 1	252.818	426.774	0.75452	0.0472853	1780.55	2032.13	0.190274	0.999941	2097.09	1387.97	-0.595517	0.319931	0.141989	0.120557
ENSMUSG00000021550	2210016F16RIK	na	220.157	299.637	0.443842	0.0276762	336.496	318.297	-0.0765905	0.999941	334.843	348.364	0.0552052	0.993713	0.654262	0.657492
ENSMUSG00000036896	C1QC	complement C1q C chain	216.331	419.094	0.955822	2.64029e-08	972.104	944.745	-0.0430364	0.999941	1061.19	1160.75	0.129401	0.954891	0.222539	0.203857
ENSMUSG00000038175	MYLIP	myosin regulatory light chain interacting protein	211.685	296.801	0.486273	0.0289559	233.937	265.392	0.182776	0.999941	185.361	189.03	0.0268409	0.999457	0.904882	1.14202
ENSMUSG00000029108	PCDH7	protocadherin 7	206.58	308.9	0.580361	0.0392655	1687.06	1587.89	-0.0887591	0.999941	1039.16	994.098	-0.0641922	0.997687	0.12245	0.198795
ENSMUSG00000028581	LAPTM5	lysosomal protein transmembrane 5	205.302	365.799	0.832439	6.63466e-06	926.88	1007.07	0.117553	0.999941	1028.74	1189.8	0.209476	0.827943	0.221498	0.199567
ENSMUSG00000035566	PCDH17	protocadherin 17	204.908	308.311	0.586855	0.0235634	729.655	882.946	0.275308	0.970324	1407.76	1291.25	-0.124542	0.970938	0.280829	0.145556
ENSMUSG00000037624	KCNK2	potassium two pore domain channel subfamily K member 2	193.546	335.93	0.793291	0.00726212	507.773	631.363	0.317799	0.98744	1625.09	1374.96	-0.241375	0.894659	0.381166	0.119098
ENSMUSG00000052336	CX3CR1	C-X3-C motif chemokine receptor 1	186.501	279.712	0.581189	0.00515743	1022.59	868.358	-0.235153	0.965082	1119.32	979.307	-0.19398	0.832996	0.182381	0.166621
ENSMUSG00000020120	PLEK	pleckstrin	177.566	251.12	0.49771	0.0084928	256.446	240.667	-0.0973984	0.999941	363.832	377.804	0.0533522	0.993713	0.69241	0.488044
ENSMUSG00000048163	SELPLG	selectin P ligand	156.98	275.952	0.813784	0.000119226	971.879	938.247	-0.0504632	0.999941	1151.1	1180.03	0.0356765	0.999457	0.161522	0.136374
ENSMUSG00000054675	TMEM119	transmembrane protein 119	150.439	266.807	0.82471	0.00869576	839.11	843.404	0.0064816	0.999941	817.365	944.792	0.208814	0.945168	0.179284	0.184053
ENSMUSG00000039936	PIK3CD	phosphatidylinositol-4,5-bisphosphate 3-kinase catalytic subunit delta	145.446	210.32	0.532389	0.0247378	340.83	422.519	0.307021	0.772096	232.36	253.274	0.122385	0.967019	0.426741	0.625952
ENSMUSG00000044716	DOK7	docking protein 7	143.822	209.566	0.54353	0.00629076	212.636	242.565	0.180465	0.999941	204.029	211.483	0.0553867	0.996882	0.676377	0.704912
ENSMUSG00000071604	FAM189A2	family with sequence similarity 189 member A2	139.39	232.409	0.735729	0.000119226	178.785	161.135	-0.153234	0.999941	313.195	356.731	0.1878	0.866509	0.779655	0.445059
ENSMUSG00000024339	TAP2	na	127.668	202.485	0.668006	0.0143754	130.398	139.367	0.0954725	0.999941	130.768	178.699	0.451303	0.415852	0.979066	0.976295
ENSMUSG00000022883	ROBO1	roundabout guidance receptor 1	124.013	179.957	0.5407	0.0435813	193.597	224.946	0.220403	0.999941	345.316	321.493	-0.104887	0.977889	0.640572	0.359128
ENSMUSG00000073433	ARHGDIG	Rho GDP dissociation inhibitor gamma	118.214	179.651	0.602648	0.0464507	2552.31	2575.96	0.0129751	0.999941	966.956	1034.02	0.0974655	0.986712	0.0463165	0.122254
ENSMUSG00000000295	HDDC2	HD domain containing 2	112.924	163.114	0.526926	0.00700289	277.981	304.163	0.133423	0.999941	331.462	364.718	0.138564	0.89975	0.406229	0.340684
ENSMUSG00000036887	C1QA	complement C1q A chain	108.547	262.762	1.2795	2.14531e-13	565.912	527.667	-0.103299	0.999941	532.271	664.104	0.31971	0.484545	0.191809	0.203931
ENSMUSG00000036908	UNC93B1	unc-93 homolog B1 (C. elegans)	104.583	154.356	0.567627	0.0428268	255.587	253.633	-0.014755	0.999941	298.203	296.477	-0.0074813	0.999457	0.409188	0.350711
ENSMUSG00000027883	GPSM2	G protein signaling modulator 2	103.12	159.879	0.630757	0.0479988	400.065	403.774	0.0100347	0.999941	401.987	419.73	0.0621036	0.999457	0.257759	0.256526
ENSMUSG00000033192	LPCAT2	lysophosphatidylcholine acyltransferase 2	95.1256	188.22	0.982589	0.00020264	318.305	324.269	0.0212624	0.999941	392.927	485.474	0.305803	0.778781	0.29885	0.242095
ENSMUSG00000073418	C4B	na	94.0356	295.247	1.64998	0.00108373	207.664	269.647	0.374664	0.999941	352.526	575.267	0.706274	0.667025	0.452825	0.266747
ENSMUSG00000055541	LAIR1	leukocyte associated immunoglobulin like receptor 1	93.2002	145.149	0.632042	0.0371161	244.472	205.596	-0.244313	0.999941	273.884	295.357	0.106732	0.983872	0.381231	0.340291
ENSMUSG00000051504	SIGLECH	na	88.5326	141.896	0.677288	0.00714044	443.13	475.843	0.0991383	0.999941	493.636	553.011	0.164062	0.918611	0.199789	0.179348
ENSMUSG00000059498	FCGR3	na	88.0031	171.377	0.958819	7.8925e-05	447.235	507.195	0.176861	0.999941	412.182	563.827	0.450993	0.309522	0.196771	0.213506
ENSMUSG00000070498	TMEM132B	transmembrane protein 132B	87.7278	153.758	0.807665	0.000549577	1769.66	1727.49	-0.0346548	0.999941	1875.74	1581	-0.246816	0.755674	0.0495734	0.0467697
ENSMUSG00000042401	CRTAC1	cartilage acidic protein 1	77.5254	135.824	0.811166	0.0392655	1327.02	1553.96	0.228811	0.999941	567.491	674.379	0.249218	0.916028	0.0584207	0.136611
ENSMUSG00000006519	CYBA	cytochrome b-245 alpha chain	75.7109	119.701	0.660811	0.0143478	128.232	111.97	-0.203895	0.999941	127.165	138.826	0.126021	0.976735	0.590421	0.595375
ENSMUSG00000030579	TYROBP	TYRO protein tyrosine kinase binding protein	75.1617	170.051	1.18149	1.15829e-06	312.84	303.834	-0.0449795	0.999941	336.071	377.773	0.16833	0.954891	0.240256	0.223648
ENSMUSG00000057715	A830018L16RIK	na	70.4787	131.526	0.899673	0.00188924	987.873	974.154	-0.0187038	0.999941	711.517	638.747	-0.155627	0.965222	0.0713439	0.0990541
ENSMUSG00000023992	TREM2	triggering receptor expressed on myeloid cells 2	64.3319	108.685	0.759232	0.0338524	243.599	241.139	-0.0170442	0.999941	295.408	329.041	0.155678	0.973781	0.264089	0.217773
ENSMUSG00000036469	MARCH1	membrane associated ring-CH-type finger 1	62.9103	113.504	0.84726	0.036837	663.934	630.328	-0.0744779	0.999941	316.165	316.197	0.00325415	0.999631	0.0947539	0.198979
ENSMUSG00000055044	PDLIM1	PDZ and LIM domain 1	61.827	117.478	0.922574	0.0288111	161.246	168.265	0.0532275	0.999941	111.565	136.443	0.293475	0.914167	0.383434	0.554178
ENSMUSG00000029826	ZC3HAV1	zinc finger CCCH-type containing, antiviral 1	58.0025	134.771	1.21141	0.00648797	37.6855	74.5895	0.975206	0.35405	44.4959	94.3879	1.08842	0.0808577	1.53912	1.30355
ENSMUSG00000021319	SFRP4	secreted frizzled related protein 4	55.2441	127.829	1.20822	0.0108619	68.9382	60.8207	-0.198197	0.999941	18.1378	15.4042	-0.217602	0.990084	0.801356	3.0458
ENSMUSG00000040747	CD53	CD53 molecule	54.5327	91.036	0.730462	0.00917742	244.451	219.597	-0.164525	0.999941	258.002	273.836	0.0853028	0.988079	0.223082	0.211365
ENSMUSG00000021676	IQGAP2	IQ motif containing GTPase activating protein 2	54.4679	105.873	0.951883	0.0392655	406.506	380.49	-0.0968044	0.999941	344.924	291.55	-0.242218	0.9556	0.13399	0.157913
ENSMUSG00000018774	CD68	CD68 molecule	54.3505	121.962	1.1778	3.07488e-09	260.816	212.748	-0.299709	0.796997	447.235	386.841	-0.210629	0.772381	0.208386	0.121525
ENSMUSG00000027463	SLC52A3	solute carrier family 52 member 3	47.4333	79.7284	0.752693	0.0277742	68.0192	83.7704	0.293671	0.999941	71.743	79.3807	0.15182	0.977523	0.697352	0.661156
ENSMUSG00000030786	ITGAM	integrin subunit alpha M	45.0938	96.8847	1.09995	7.50445e-05	312.199	281.246	-0.154354	0.999941	360.148	334.923	-0.103996	0.987479	0.144439	0.125209
ENSMUSG00000058715	FCER1G	Fc fragment of IgE receptor Ig	42.4441	105.197	1.30924	8.07524e-08	225.053	215.466	-0.06666	0.999941	219.977	244.164	0.151183	0.960956	0.188596	0.192948
ENSMUSG00000022947	CBR3	carbonyl reductase 3	40.8733	69.3514	0.764003	0.0479988	179.692	137.239	-0.385598	0.909023	685.813	559.796	-0.293425	0.786775	0.227463	0.0595983
ENSMUSG00000048644	CTXN1	cortexin 1	37.2145	64.1749	0.794248	0.0307558	6356.69	5439.58	-0.224723	0.999941	7082.34	5376.4	-0.3976	0.441056	0.00585439	0.00525455
ENSMUSG00000021423	LY86	lymphocyte antigen 86	35.9489	93.0196	1.37347	0.000901056	169.745	166.093	-0.0356891	0.999941	233.002	251.047	0.106278	0.998057	0.211781	0.154285
ENSMUSG00000004266	PTPN6	protein tyrosine phosphatase, non-receptor type 6, involved in interferon gamma signalling	31.8991	56.5486	0.84111	0.022778	96.4013	84.6279	-0.191905	0.999941	120.871	119.763	-0.0151794	0.999457	0.330899	0.263909
ENSMUSG00000063268	PARP10	poly(ADP-ribose) polymerase family member 10	31.3229	59.8476	0.94295	0.0444667	57.088	67.7053	0.237761	0.999941	34.9431	64.657	0.888877	0.143262	0.548677	0.896396
ENSMUSG00000039997	IFI203	na	29.9117	95.8777	1.69495	0.0149604	18.259	25.9516	0.494941	0.999941	11.6884	25.7578	1.15145	0.537648	1.63819	2.5591
ENSMUSG00000000290	ITGB2	integrin subunit beta 2	29.3564	63.8572	1.11066	0.00724683	130.183	104.612	-0.322782	0.999941	129.263	124.716	-0.0521635	0.999457	0.225501	0.227106
ENSMUSG00000024338	PSMB8	proteasome subunit beta 8	28.7235	71.1517	1.30387	0.00311311	56.5524	94.7951	0.729763	0.639745	52.2439	104.73	1.00301	0.0825206	0.50791	0.549796
ENSMUSG00000029878	DBPHT2	na	28.2024	53.7624	0.955116	0.0244461	1062.35	1126.59	0.0856957	0.999941	1441.29	1180.62	-0.287572	0.85257	0.0265473	0.0195674
ENSMUSG00000041515	IRF8	interferon regulatory factor 8	25.4249	60.8407	1.26388	0.00013252	116.741	123.997	0.0894819	0.999941	171.195	201.149	0.228924	0.908524	0.217789	0.148514
ENSMUSG00000021091	SERPINA3N	na	22.2961	386.872	4.11565	0.000406347	205.328	530.106	1.36849	0.98744	81.9764	312.852	1.93235	0.545215	0.108588	0.271982
ENSMUSG00000015981	STK32C	serine/threonine kinase 32C	21.2846	41.1888	0.941973	0.0260191	684.358	741.976	0.115581	0.999941	1012.2	833.302	-0.281332	0.772131	0.0311016	0.0210282
ENSMUSG00000028859	CSF3R	colony stimulating factor 3 receptor	20.1511	37.8545	0.919217	0.0435813	112.367	86.6519	-0.383242	0.962751	103.236	114.357	0.144731	0.977523	0.179334	0.195194
ENSMUSG00000039683	SDK1	sidekick cell adhesion molecule 1	19.8359	62.7661	1.65901	0.000601362	98.2446	80.8297	-0.276239	0.999941	20.5248	37.9068	0.879692	0.470836	0.201903	0.966432
ENSMUSG00000099512	RP23-19M11.1	na	19.4392	53.578	1.47794	0.0212829	0.994841	0.957812	0.114973	0.999941	0	0.323773	0.882774	0.989497	19.54	#DIV/0!
ENSMUSG00000093577	GM20632	na	17.7014	38.9271	1.1638	0.0236898	18.3189	27.0781	0.561234	0.981348	24.9169	29.484	0.23943	0.976735	0.966293	0.710418
ENSMUSG00000024397	AIF1	allograft inflammatory factor 1	16.6238	41.8168	1.33697	0.000725373	144.44	157.094	0.125057	0.999941	135.208	158.58	0.226651	0.927585	0.115091	0.122949
ENSMUSG00000054404	SLFN5	schlafen family member 5	15.8153	40.723	1.37672	0.0463301	33.9243	33.9318	-0.01204	0.999941	23.1152	36.2452	0.643396	0.800781	0.466195	0.684196
ENSMUSG00000074923	PAK6	p21 (RAC1) activated kinase 6	13.6993	34.8705	1.34073	0.00600343	1463.17	1220.39	-0.261248	0.999941	1060.63	916.715	-0.21073	0.954891	0.00936278	0.0129162
ENSMUSG00000029915	CLEC5A	C-type lectin domain containing 5A	11.5635	27.6603	1.23989	0.0349061	48.0476	48.2772	-0.00927576	0.999941	55.7277	63.2903	0.185035	0.979385	0.240667	0.2075
ENSMUSG00000022901	CD86	CD86 molecule	9.91852	35.9333	1.833	0.000200983	89.5946	80.6757	-0.153422	0.999941	88.4482	78.618	-0.167439	0.986157	0.110704	0.112139
ENSMUSG00000078921	TGTP2	na	8.02378	35.1296	2.12659	0.0266988	10.9782	37.5706	1.76121	0.35405	12.1614	43.8344	1.84746	0.13225	0.730885	0.659772
ENSMUSG00000078922	TGTP1	na	6.45784	31.5016	2.26287	0.0365846	6.94691	24.0878	1.78401	0.534066	28.8537	76.0457	1.39825	0.477491	0.929599	0.223813
ENSMUSG00000025877	HK3	hexokinase 3	5.99199	17.3668	1.52181	0.0471096	30.6318	29.0018	-0.0914072	0.999941	31.5261	43.6164	0.461053	0.86022	0.195613	0.190064
ENSMUSG00000001166	OAS1C	na	5.58904	21.9217	2.00861	0.00515743	14.3495	29.4728	1.01063	0.641634	12.1353	20.787	0.772233	0.725205	0.389494	0.460562
ENSMUSG00000055972	2810407A14RIK	na	5.11314	19.6012	1.94184	0.0345074	44.9274	37.1618	-0.273223	0.999941	35.7463	34.3604	-0.0582997	0.999457	0.113809	0.14304
ENSMUSG00000030263	LRMP	lymphoid restricted membrane protein	3.70552	17.8394	2.37303	0.0041957	33.9931	33.5098	-0.0031977	0.999941	21.3594	16.8234	-0.34604	0.968037	0.109008	0.173485
ENSMUSG00000044583	TLR7	toll like receptor 7	3.148	20.7459	2.76039	0.000924589	35.7367	41.775	0.218099	0.999941	42.205	40.9617	-0.0358674	0.999457	0.0880887	0.0745884
ENSMUSG00000024647	CBLN2	cerebellin 2 precursor	0.941761	28.4374	4.85631	0.0149749	1127.39	934.877	-0.270219	0.999941	71.2384	129.671	0.86491	0.965222	0.000835344	0.0132198
ENSMUSG00000027514	ZBP1	Z-DNA binding protein 1	0.93802	13.2099	3.73343	0.0345074	3.6494	12.7985	1.79033	0.794717	5.43845	15.1145	1.4513	0.703056	0.257034	0.172479
ENSMUSG00000028172	TACR3	tachykinin receptor 3	0.316414	7.9149	4.44845	0.0463301	21.9124	26.7212	0.307536	0.999941	143.553	82.413	-0.800013	0.877409	0.0144399	0.00220417
ENSMUSG00000004707	LY9	lymphocyte antigen 9	0.312673	13.4079	5.20177	0.0116592	3.67633	6.93399	0.863712	0.999941	3.99512	21.9121	2.46581	0.170943	0.0850505	0.0782638
ENSMUSG00000001023	S100A5	S100 calcium binding protein A5	0	0.202765	11.9877	0.0013466	208.273	59.0348	-1.82048	0.999941	5.23621	17.5301	1.74247	0.976039	0	0
ENSMUSG00000009376	MET	MET proto-oncogene, receptor tyrosine kinase	0	6.24024	5.05506	0.00512385	91.6204	79.6861	-0.205741	0.999941	9.94146	13.4575	0.436095	0.952958	0	0

## Sheet: STR-specific down-regulated
ENSEMBL ID	Gene Symbol	Gene Title	RPKM CB_WT	RPKM CB_KI	log2FoldChange (CB_KI/CB_WT)	adj_P value (CB_KI/CB_WT)	RPKM PFC_WT	RPKM PFC_KI	log2FoldChange (PFC_KI/PFC_WT)	adj_P value (PFC_KI/PFC_WT)	RPKM STR_WT	RPKM STR_KI	log2FoldChange (STR_KI/STR_WT)	adj_P value (STR_KI/STR_WT)	RPKM STR_WT/CB_WT	RPKM STR_WT/PFC_WT	funstion annotations
ENSMUSG00000032503	ARPP21	cAMP regulated phosphoprotein 21	2215.39	2109.42	-0.0707149	0.968898	10451.2	7997.67	-0.385799	0.795183	38668.8	21061.7	-0.876575	0.000603384	17.4546	3.69995	GO annotations related to this gene include nucleic acid binding and calmodulin binding. May be involved in regulating the effects of dopamine in the basal gangli
ENSMUSG00000025738	FBXL16	F-box and leucine rich repeat protein 16	3718.63	3430.59	-0.116146	0.831765	11570.6	11794	0.0277824	0.999941	24297.6	17152.7	-0.502411	0.00238668	6.53402	2.09995	Among its related pathways are Class I MHC mediated antigen processing and presentation and Innate Immune System.
ENSMUSG00000052889	PRKCB	protein kinase C beta	6966.7	6913.13	-0.0110197	0.990033	14745.6	13750	-0.100974	0.999941	21310.5	15634.2	-0.446906	0.00923668	3.0589	1.44521	Can be activated by calcium and second messenger diacylglycerol.Among its related pathways are Wnt Signaling Pathway and Pluripotency and Non-Canonical Wnt Pathway.
ENSMUSG00000057897	CAMK2B	calcium/calmodulin dependent protein kinase II beta	12078.9	10424.8	-0.21247	0.431125	12097.5	12093.8	-0.000269797	0.999941	21086.1	15700.9	-0.42553	0.0127996	1.74569	1.74301	Diseases associated with CAMK2B include Mental Retardation, Autosomal Dominant 54 and Alacrima, Achalasia, And Mental Retardation Syndrome.
ENSMUSG00000019943	ATP2B1	ATPase plasma membrane Ca2+ transporting 1	3510.56	3484.05	-0.0110294	0.990033	9324.03	9041.56	-0.0445225	0.999941	19791.4	14520.6	-0.446854	0.00903779	5.63769	2.12262	Gene Ontology (GO) annotations related to this gene include nucleotide binding and calcium-transporting ATPase activity.
ENSMUSG00000023868	PDE10A	phosphodiesterase 10A	960.76	755.948	-0.346307	0.643747	832.14	1181.56	0.506446	0.742567	15057.9	7426.58	-1.01979	0.00201567	15.6729	18.0954	Diseases associated with PDE10A include Dyskinesia, Limb And Orofacial, Infantile-Onset and Striatal Degeneration, Autosomal Dominant 2.
ENSMUSG00000027002	NCKAP1	NCK associated protein 1	7361.53	7631.81	0.0519829	0.929774	11226.8	11394.9	0.0214756	0.999941	13571	10946.3	-0.310055	0.0438977	1.8435	1.2088
ENSMUSG00000027827	KCNAB1	potassium voltage-gated channel subfamily A member regulatory beta subunit 1	3542.52	3193.02	-0.149643	0.810254	1474.09	1977.68	0.423545	0.301725	10354.7	6416.38	-0.6905	0.000272677	2.92297	7.02444	Diseases associated with KCNAB1 include Episodic Ataxia, Type 1 and Epilepsy, Familial Temporal Lobe, 3.
ENSMUSG00000029106	ADD1	adducin 1	5259.68	5528.24	0.0715947	0.789956	7511.44	7915.92	0.076239	0.999941	9539.77	8193.21	-0.219544	0.0477174	1.81375	1.27003
ENSMUSG00000023960	ENPP5	ectonucleotide pyrophosphatase/phosphodiesterase 5 (putative)	5870.37	5478.19	-0.0995368	0.747092	5392.65	5321.59	-0.0191598	0.999941	9367.77	6637.16	-0.496946	4.63766e-07	1.59577	1.73714
ENSMUSG00000022752	TOMM70A	na	2569.43	2715.36	0.079913	0.89568	3107.96	3513.51	0.177417	0.965082	9261.48	7111.48	-0.38129	0.0228382	3.60449	2.97992	Encodes an import receptor of the outer mitochondrial membrane; Diseases associated with TOMM70 include Spastic Ataxia 5 and Spinocerebellar Ataxia 28
ENSMUSG00000023150	IVNS1ABP	influenza virus NS1A binding protein	3765.61	3809.81	0.0168578	0.98861	3333.21	3447.06	0.0484914	0.999941	8711.48	6511.97	-0.419862	0.00843872	2.31343	2.61354
ENSMUSG00000021991	CACNA2D3	calcium voltage-gated channel auxiliary subunit alpha2delta 3	1170.63	1195.98	0.0310082	0.985	2258.6	2318.78	0.0374809	0.999941	8674.52	5615.06	-0.627535	0.00115518	7.41014	3.84066	A subunit protein of voltage-dependent calcium channel complex;Diseases associated with CACNA2D3 include Zimmermann-Laband Syndrome, a rare neurological diseases
ENSMUSG00000029840	MTPN	myotrophin	4168.5	3788.65	-0.137619	0.662272	7246.48	7359.1	0.022115	0.999941	7647.94	6068.28	-0.333785	0.0410691	1.8347	1.0554
ENSMUSG00000020015	CDK17	cyclin dependent kinase 17	1992.32	2024.12	0.0219309	0.98283	4432.74	4715.53	0.0894359	0.999941	7444.92	6037.64	-0.302362	0.0443267	3.73681	1.67953	Gene Ontology (GO) annotations related to this gene include transferase activity, transferring phosphorus-containing groups and protein tyrosine kinase activity.
ENSMUSG00000037703	LZTS3	leucine zipper tumor suppressor family member 3	1469.22	1332.44	-0.140792	0.86764	3093.03	2725.24	-0.183302	0.999941	6891.06	4492.48	-0.617309	0.0160972	4.69028	2.22793	May be involved in promoting the maturation of dendritic spines, probably via regulating SIPA1L1 levels at the postsynaptic density of synapses
ENSMUSG00000051177	PLCB1	phospholipase C beta 1	1218.13	1551.41	0.348202	0.094125	4088.61	3939.36	-0.0534616	0.999941	6288.8	4723.66	-0.41291	0.0499806	5.16268	1.53813	Phospholipase C Beta 1, involved in IP3 pathway. Diseases associated with PLCB1 include Epileptic Encephalopathy, Early Infantile, 12 and Malignant Migrating Partial Seizures Of Infancy.
ENSMUSG00000044288	CNR1	cannabinoid receptor 1	9159.1	7540.19	-0.28051	0.465661	2725.43	2506.79	-0.120055	0.999941	6267.31	3721.82	-0.75183	0.000232982	0.684272	2.29957
ENSMUSG00000005506	CELF1	CUGBP Elav-like family member 1	4451.88	4067.35	-0.130302	0.71979	4159.75	3860.44	-0.107395	0.999941	6044.98	4646.36	-0.379915	0.0167661	1.35785	1.45321
ENSMUSG00000056812	ST8SIA3	ST8 alpha-N-acetyl-neuraminide alpha-2,8-sialyltransferase 3	1184.65	1150.83	-0.0416794	0.975246	1488.59	1685.46	0.179756	0.991005	5379.5	3638.05	-0.564592	0.00123068	4.54099	3.61382	ST8 Alpha-N-Acetyl-Neuraminide Alpha-2,8-Sialyltransferase 3. Related pathways are Transport to the Golgi and subsequent modification and Synthesis of substrates in N-glycan biosythesis.
ENSMUSG00000046329	SLC25A23	solute carrier family 25 member 23	3062.51	2960.88	-0.0486424	0.92168	5040.61	4530.92	-0.152961	0.844897	5162.89	4203.8	-0.296524	0.014115	1.68583	1.02426
ENSMUSG00000020917	ACLY	ATP citrate lyase	3298.91	3457.15	0.0677047	0.93705	2976.73	2719.22	-0.130793	0.999941	4997.28	3533.52	-0.50006	0.00680261	1.51483	1.67878
ENSMUSG00000020823	SEC14L1	SEC14 like lipid binding 1	2551.74	2499.59	-0.0298349	0.983457	3267.32	2967.46	-0.139587	0.999941	4759.59	3481.93	-0.451114	0.0399746	1.86524	1.45673
ENSMUSG00000042388	DLGAP3	DLG associated protein 3	610.116	533.618	-0.192504	0.65653	2259.13	2142.38	-0.0757851	0.999941	3669.73	2670.53	-0.458894	0.0266874	6.01481	1.6244	Among its related pathways are Transmission across Chemical Synapses and Protein-protein interactions at synapses.
ENSMUSG00000022812	GSK3B	glycogen synthase kinase 3 beta	2469.11	2472.95	0.00251995	0.99619	2495.83	2558.27	0.0366919	0.999941	3567.87	2862.31	-0.318053	0.00130782	1.445	1.42953
ENSMUSG00000027134	LPCAT4	lysophosphatidylcholine acyltransferase 4	2022.91	1963.56	-0.0430429	0.973696	2481.98	2198.98	-0.176068	0.991005	3357.6	2276.98	-0.560519	0.00123068	1.65978	1.35279
ENSMUSG00000024077	STRN	striatin	592.831	566.217	-0.0665306	0.913754	670.617	739.96	0.142936	0.991005	3190.6	2303.99	-0.469856	5.68088e-05	5.38197	4.75771	Striatin, Calmodulin Binding Protein.Its related pathways are Neurophysiological process Glutamate regulation of Dopamine D1A receptor signaling and Plasma membrane estrogen receptor signaling.
ENSMUSG00000031932	GPR83	G protein-coupled receptor 83	25.6508	30.6249	0.232239	0.874487	708.64	624.037	-0.182264	0.999941	3180.56	2071.3	-0.619021	0.0414585	123.994	4.48825	G Protein-Coupled Receptor
ENSMUSG00000057101	ZFP180	na	1382.24	1266.48	-0.126819	0.860978	1790.2	1482.7	-0.273263	0.873067	2986.53	2007.53	-0.573282	0.00720513	2.16065	1.66827
ENSMUSG00000022075	RHOBTB2	Rho related BTB domain containing 2	950.534	793.73	-0.260091	0.421658	1772.83	1767.03	-0.00585908	0.999941	2828.87	2076.52	-0.446339	0.0499806	2.97609	1.59568
ENSMUSG00000003352	CACNB3	calcium voltage-gated channel auxiliary subunit beta 3	678.167	613.454	-0.142971	0.682984	4792.89	4039.29	-0.246313	0.501206	2827.91	2047.77	-0.465873	0.000382968	4.16993	0.590022
ENSMUSG00000042350	AREL1	apoptosis resistant E3 ubiquitin protein ligase 1	875.063	922.202	0.0761257	0.926298	1165.6	1348.01	0.211269	0.971961	2765.18	1934.5	-0.515781	0.00476203	3.15998	2.37231
ENSMUSG00000035954	DOCK4	dedicator of cytokinesis 4	1581.99	1478.44	-0.0983143	0.921108	1160.97	1061.57	-0.128273	0.999941	2764.72	1696.74	-0.704652	0.00129024	1.74762	2.38139
ENSMUSG00000028423	NFX1	nuclear transcription factor, X-box binding 1	2485.59	2444.77	-0.0229788	0.959847	1946.12	1839.48	-0.0808456	0.991005	2738.9	2336.39	-0.229347	0.00579339	1.10191	1.40736
ENSMUSG00000041762	GPR155	G protein-coupled receptor 155	521.296	550.113	0.0781439	0.919743	714.95	824.015	0.202779	0.971961	2719.17	1861.6	-0.547317	0.000603384	5.21617	3.8033	G Protein-Coupled Receptor
ENSMUSG00000015189	CASD1	CAS1 domain containing 1	2029.92	2270.63	0.161557	0.534488	1676.55	1544.74	-0.117568	0.999941	2553.76	2037.73	-0.325242	0.0498234	1.25806	1.52322
ENSMUSG00000004056	AKT2	AKT serine/threonine kinase 2	1996.67	1748.03	-0.191677	0.465551	2145.11	1757.32	-0.289478	0.386525	2545.12	1826.57	-0.478645	0.000860146	1.27468	1.18647
ENSMUSG00000021870	SLMAP	sarcolemma associated protein	906.797	940.359	0.0517743	0.944236	1079.14	1039.22	-0.0538021	0.999941	2455.04	1708.19	-0.523857	3.78767e-05	2.70738	2.275
ENSMUSG00000036902	NETO2	neuropilin and tolloid like 2	1739.66	1504.03	-0.209514	0.705973	1003.1	708.783	-0.500254	0.243676	2371.14	1387.93	-0.772991	0.000300017	1.36299	2.36381
ENSMUSG00000008604	UBQLN4	ubiquilin 4	1296.16	1218.09	-0.0891343	0.759361	2376.9	2062.25	-0.205062	0.35405	2323.41	1937.46	-0.262268	0.0266016	1.79253	0.977497
ENSMUSG00000003134	TBC1D8	TBC1 domain family member 8	808.633	710.672	-0.186732	0.66108	377.648	369.743	-0.0257051	0.999941	2266.51	1442.85	-0.652075	9.79549e-05	2.80289	6.00166	Gene Ontology (GO) annotations related to this gene include calcium ion binding and GTPase activator activity.
ENSMUSG00000024201	KDM4B	lysine demethylase 4B	1379.13	1350.92	-0.0306392	0.974673	1258.71	1251.96	-0.00773895	0.999941	2187.87	1590.54	-0.460794	0.000110797	1.58642	1.73819
ENSMUSG00000021474	SFXN1	sideroflexin 1	1101.38	1133.41	0.0419905	0.971649	1450.48	1375.29	-0.0761055	0.999941	2001.69	1325.48	-0.595162	8.52472e-05	1.81743	1.38002
ENSMUSG00000032625	THSD7A	thrombospondin type 1 domain containing 7A	576.518	624.826	0.11582	0.902422	468.427	423.809	-0.138057	0.999941	1865.26	1247.72	-0.580133	0.01787	3.23538	3.98196
ENSMUSG00000034118	TPST1	tyrosylprotein sulfotransferase 1	1002.94	968.041	-0.0502478	0.916901	937.539	999.213	0.0912298	0.999941	1744.6	1435.58	-0.28061	0.0163833	1.73949	1.86083
ENSMUSG00000001415	SMG5	SMG5, nonsense mediated mRNA decay factor	1033.69	973.872	-0.0867777	0.886291	898.157	863.27	-0.0587163	0.999941	1722.66	1285.09	-0.422812	0.00989217	1.66652	1.918
ENSMUSG00000031749	ST3GAL2	ST3 beta-galactoside alpha-2,3-sialyltransferase 2	3172.68	2899.71	-0.129966	0.529696	1611.97	1497.31	-0.106297	0.998003	1613.36	1287.83	-0.325761	0.00579339	0.508518	1.00087
ENSMUSG00000059146	NTRK3	neurotrophic receptor tyrosine kinase 3	1644.32	1445.28	-0.186922	0.509465	1218.73	1102.07	-0.145116	0.998344	1602.71	1151.66	-0.477212	0.00154427	0.974693	1.31506
ENSMUSG00000038949	CNST	consortin, connexin sorting protein	1317.34	1257.07	-0.0676723	0.916901	507.365	572.425	0.172047	0.984589	1513.42	1112.1	-0.444892	0.00299834	1.14885	2.98289
ENSMUSG00000030741	SPNS1	sphingolipid transporter 1 (putative)	1202.55	1073.43	-0.164809	0.440616	1136.07	1179.29	0.0532148	0.999941	1489.47	1214.74	-0.29463	0.0497025	1.23859	1.31108
ENSMUSG00000024952	RPS6KA4	ribosomal protein S6 kinase A4	609.109	684.676	0.168651	0.615266	1010.31	943.293	-0.100071	0.999941	1488.09	1105.62	-0.428992	0.00720513	2.44306	1.47291
ENSMUSG00000037643	PRKCI	protein kinase C iota	994.607	1004.37	0.0137928	0.98861	1146.46	1163.4	0.0191185	0.999941	1357.71	1091.91	-0.315603	0.0247237	1.36508	1.18427
ENSMUSG00000021180	RPS6KA5	ribosomal protein S6 kinase A5	963.341	953.932	-0.0140667	0.991109	291.284	261.454	-0.153369	0.999941	1298.1	725.044	-0.840763	6.32532e-05	1.34749	4.45646
ENSMUSG00000028328	TMOD1	tropomodulin 1	811.148	742.255	-0.12808	0.865927	828.518	660.004	-0.330055	0.713278	1296.72	887.245	-0.547452	0.0204202	1.59862	1.5651
ENSMUSG00000037224	ZFYVE28	zinc finger FYVE-type containing 28	1321.44	1129.14	-0.227468	0.505877	692.267	654.297	-0.0793831	0.999941	1240.55	896.789	-0.469002	0.0291162	0.938783	1.79201
ENSMUSG00000023262	ACY1	aminoacylase 1	386.203	340.069	-0.182622	0.649978	331.746	262.652	-0.337715	0.50914	1197.7	708.652	-0.758315	6.9617e-08	3.10122	3.6103
ENSMUSG00000029406	PITPNM2	phosphatidylinositol transfer protein membrane associated 2	275.111	258.727	-0.0905951	0.904858	1155.06	1085.25	-0.0882301	0.999941	1075	813.253	-0.403667	0.0353612	3.90754	0.930693
ENSMUSG00000046818	DDIT4L	DNA damage inducible transcript 4 like	34.3554	47.0156	0.445311	0.829357	923.751	407.826	-1.18227	0.325776	974.369	239.203	-2.02632	0.000232982	28.3615	1.0548
ENSMUSG00000032679	CD59A	na	478.313	462.38	-0.0484043	0.98817	254.884	189.088	-0.432017	0.991005	966.852	483.509	-1.00014	0.0467387	2.02138	3.79329
ENSMUSG00000030583	SIPA1L3	signal induced proliferation associated 1 like 3	473.638	437.522	-0.115026	0.902403	285.018	328.004	0.207836	0.999941	897.131	577.204	-0.636627	0.0052517	1.89413	3.14763
ENSMUSG00000047434	XXYLT1	xyloside xylosyltransferase 1	537.09	546.707	0.0265021	0.979011	563.824	520.147	-0.115472	0.999941	875.07	681.106	-0.360625	0.0138304	1.62928	1.55203
ENSMUSG00000054843	ATRNL1	attractin like 1	476.507	438.684	-0.119111	0.889889	923.322	885.88	-0.0599607	0.999941	823.728	561.338	-0.553021	0.0204202	1.72868	0.892135
ENSMUSG00000026641	USF1	upstream transcription factor 1	738.781	713.81	-0.0496641	0.947263	752.321	656.312	-0.197029	0.880976	801.72	593.437	-0.433404	0.00472567	1.08519	1.06566
ENSMUSG00000024990	RBP4	retinol binding protein 4	127.754	149.879	0.230652	0.902974	434.425	301.753	-0.525657	0.965082	694.163	329.562	-1.07625	0.0402504	5.43361	1.59789
ENSMUSG00000026743	MLLT10	myeloid/lymphoid or mixed-lineage leukemia; translocated to, 10	614.691	517.933	-0.24685	0.234641	377.288	355.088	-0.090867	0.999941	675.2	505.618	-0.418223	0.00860705	1.09844	1.78961
ENSMUSG00000053870	FPGT	fucose-1-phosphate guanylyltransferase	445.782	415.282	-0.101764	0.90106	412.26	352.328	-0.226772	0.980506	615.575	439.763	-0.484482	0.0356168	1.38089	1.49317
ENSMUSG00000047205	DUSP18	dual specificity phosphatase 18	151.359	153.391	0.0233524	0.989651	611.764	509.494	-0.265343	0.999941	595.19	353.947	-0.749479	0.0320912	3.93232	0.972908
ENSMUSG00000029624	PTCD1	pentatricopeptide repeat domain 1	450.008	441.862	-0.0291952	0.978728	408.102	371.551	-0.142786	0.997184	593.299	466.684	-0.34618	0.0446796	1.31842	1.4538
ENSMUSG00000030008	PRADC1	protease associated domain containing 1	168.439	152.079	-0.145605	0.865927	388.961	342.395	-0.184073	0.999941	528.877	323.551	-0.70988	0.000985692	3.13988	1.35972
ENSMUSG00000066026	DHRS3	dehydrogenase/reductase 3	350.844	334.246	-0.0699941	0.919446	352.774	295.135	-0.248264	0.713278	466.629	343.617	-0.441596	0.00613581	1.33002	1.32274
ENSMUSG00000030592	RYR1	ryanodine receptor 1	202.96	184.139	-0.139878	0.933661	179.163	140.747	-0.345275	0.997796	449.724	216.601	-1.05415	0.00290127	2.21583	2.51014
ENSMUSG00000033083	TBC1D4	TBC1 domain family member 4	718.061	807.208	0.168586	0.867212	151.527	164.916	0.118805	0.999941	393.616	239.986	-0.715759	0.040829	0.548165	2.59766
ENSMUSG00000040441	SLC26A10	solute carrier family 26 member 10	51.8002	44.1103	-0.234692	0.903541	123.453	91.9606	-0.435098	0.991005	383.878	183.049	-1.06813	0.0225256	7.41074	3.1095
ENSMUSG00000031506	PTPN7	protein tyrosine phosphatase, non-receptor type 7	3.06639	2.09353	-0.551851	0.90627	5.29417	8.69139	0.821203	0.991005	350.437	154.458	-1.18229	0.0439634	114.283	66.1931
ENSMUSG00000030281	IL17RC	interleukin 17 receptor C	121.231	142.69	0.234079	0.80649	88.0487	99.0397	0.172587	0.999941	325.987	183.265	-0.83129	0.00903779	2.68899	3.70235
ENSMUSG00000027968	LARP7	La ribonucleoprotein domain family member 7	307.157	262.962	-0.219749	0.337947	250.265	217.526	-0.198908	0.943816	320.588	242.504	-0.402648	0.0165021	1.04372	1.28099
ENSMUSG00000038354	ANKRD35	ankyrin repeat domain 35	53.0824	76.6308	0.540111	0.527409	183.13	130.716	-0.486394	0.977539	217.242	80.4297	-1.42964	0.000407613	4.09253	1.18627
ENSMUSG00000040749	SIAH1B	na	117.343	88.0994	-0.419161	0.256047	132.482	95.8015	-0.45839	0.554381	181.493	111.928	-0.697716	0.00843872	1.5467	1.36995
ENSMUSG00000019936	EPYC	epiphycan	0.316414	0	-1.25754	0.90077	6.32691	7.27132	0.25834	0.999941	151.092	67.7688	-1.15847	0.00961826	477.515	23.8809
ENSMUSG00000062319	GM10115	na	1.88726	1.02897	-0.959601	0.833173	99.88	78.6372	-0.345531	0.999941	122.132	49.5397	-1.30875	0.00145354	64.7137	1.22278
ENSMUSG00000020216	JSRP1	junctional sarcoplasmic reticulum protein 1	2.51261	1.21526	-1.1125	0.722861	65.6328	35.4872	-0.860663	0.278533	114.395	57.1134	-1.00207	0.0130619	45.5282	1.74295
ENSMUSG00000027955	FAM198B	family with sequence similarity 198 member B	24.8688	30.886	0.330462	0.819684	78.1572	47.8479	-0.699035	0.555399	107.432	48.6907	-1.14063	0.00464947	4.31997	1.37457
ENSMUSG00000097684	GM26645	na	2.67958	3.91353	0.54373	0.899045	7.67166	12.4736	0.725109	0.991005	96.4404	35.2549	-1.45326	0.00772461	35.9909	12.571
ENSMUSG00000057457	PHEX	phosphate regulating endopeptidase homolog, X-linked	38.2629	35.0417	-0.123279	0.979011	2.64958	4.79909	0.839818	0.999941	57.2523	15.1964	-1.92637	0.00374026	1.49629	21.6081
ENSMUSG00000036961	WNT8B	Wnt family member 8B	2.13211	2.50262	0.274798	0.979011	0.333939	0	-0.805907	0.999941	51.9703	6.38744	-3.01968	0.00327963	24.3751	155.628
ENSMUSG00000030834	ABCC6	na	20.0215	21.5881	0.11094	0.979905	25.2837	35.4687	0.486181	0.999941	45.5823	16.6103	-1.45581	0.0412771	2.27666	1.80283
ENSMUSG00000096795	ZFP433	na	51.4765	49.8615	-0.0382009	0.98861	39.2654	25.4601	-0.63374	0.823003	43.8651	19.0682	-1.20342	0.0204202	0.852137	1.11714
ENSMUSG00000020428	GABRA6	gamma-aminobutyric acid type A receptor alpha6 subunit	18267.1	18917.7	0.0505188	0.944768	15.0373	24.8701	0.761799	0.501206	17.2898	3.81068	-2.20408	0.00145354	0.000946499	1.14979

## Sheet: STR-specific up-regulated
ENSEMBL ID	Gene Symbol	Gene Title	RPKM CB_WT	RPKM CB_KI	log2FoldChange (CB_KI/CB_WT)	adj_P value (CB_KI/CB_WT)	RPKM PFC_WT	RPKM PFC_KI	log2FoldChange (PFC_KI/PFC_WT)	adj_P value (PFC_KI/PFC_WT)	RPKM STR_WT	RPKM STR_KI	log2FoldChange (STR_KI/STR_WT)	adj_P value (STR_KI/STR_WT)
ENSMUSG00000038936	SCCPDH	saccharopine dehydrogenase (putative)	2547.27	2591.08	0.024704	0.98817	2211.55	2396.98	0.115891	0.999941	1919.65	2731.62	0.508923	0.0378339
ENSMUSG00000019188	H13	na	1396.02	1404.8	0.00953467	0.989831	1037.56	1229.72	0.247067	0.479226	1049.15	1311.12	0.321471	0.0499788
ENSMUSG00000022742	CPOX	coproporphyrinogen oxidase	940.957	961.839	0.0318098	0.98077	979.23	1113.35	0.182038	0.987714	1030.57	1395.6	0.438347	0.0323228
ENSMUSG00000073411	H2-D1	na	5324.03	3673.65	-0.535238	0.496469	1295.03	1853.7	0.516751	0.965082	1016.35	2279.8	1.16575	0.0122048
ENSMUSG00000013465	NELFB	negative elongation factor complex member B	1976.89	2029.65	0.0378798	0.962404	1774.99	1782.28	0.00470787	0.999941	922.478	1185.03	0.362839	0.0215709
ENSMUSG00000030979	UROS	uroporphyrinogen III synthase	673.675	725.511	0.105118	0.71979	895.291	1009.37	0.175289	0.713278	788.916	954.382	0.275021	0.0490909
ENSMUSG00000024308	TAPBP	TAP binding protein	802.503	950.588	0.245488	0.359167	734.125	753.137	0.033217	0.999941	697.28	978.138	0.488271	0.00579339
ENSMUSG00000014601	STRIP1	striatin interacting protein 1	1853.33	1965.68	0.0846971	0.90077	1844.01	2084.2	0.17622	0.985294	685.889	935.396	0.44931	0.0165021
ENSMUSG00000032553	SRPRB	SRP receptor beta subunit	745.073	790.973	0.0854774	0.855147	614.769	723.323	0.234184	0.609182	564.108	757.336	0.426876	0.00182723
ENSMUSG00000022216	PSME1	proteasome activator subunit 1	382.207	505.753	0.405892	0.0897348	626.478	719.49	0.202565	0.991005	549.072	767.256	0.483379	0.0473833
ENSMUSG00000034560	A230046K03RIK	na	1233.29	1301.2	0.0766197	0.892084	660.534	695.41	0.0708124	0.999941	510.764	664.018	0.379472	0.030561
ENSMUSG00000004945	TMEM242	transmembrane protein 242	556.923	687.245	0.303554	0.84921	454.051	980.29	1.11134	0.127405	498.403	1092.07	1.13086	0.0446796
ENSMUSG00000026600	SOAT1	sterol O-acyltransferase 1	317.629	377.058	0.250136	0.421719	476.658	521.088	0.129257	0.999941	491.407	659.405	0.423322	0.0499788
ENSMUSG00000019158	TMEM160	transmembrane protein 160	506.587	549.927	0.118792	0.833423	837.301	848.335	0.0201287	0.999941	491.334	665.97	0.439552	0.0266874
ENSMUSG00000067365	TMEM128	transmembrane protein 128	536.931	634.864	0.241043	0.584117	899.18	702.927	-0.359692	0.617145	486.546	802.078	0.720674	0.000453231
ENSMUSG00000042210	ABHD14A	abhydrolase domain containing 14A	260.077	288.511	0.149767	0.921455	427.458	564.96	0.402208	0.965082	419.58	749.29	0.838301	0.0343088
ENSMUSG00000044709	GEMIN7	gem nuclear organelle associated protein 7	857.029	832.16	-0.0429706	0.952515	601.37	651.143	0.113872	0.999941	404.847	553.761	0.453959	0.00124018
ENSMUSG00000040822	1700123O20RIK	na	544.556	568.862	0.0625961	0.916901	433.138	529.538	0.290409	0.303654	336.005	458.183	0.448391	0.00191637
ENSMUSG00000037606	OSBPL5	oxysterol binding protein like 5	438.227	477.782	0.123985	0.866775	580.096	566.311	-0.0389041	0.999941	298.531	442.891	0.569168	0.0141574
ENSMUSG00000010175	PROX1	prospero homeobox 1	687.613	886.131	0.366489	0.577813	146.878	181.637	0.304649	0.999941	178.477	340.562	0.932196	0.00969861
ENSMUSG00000019899	LAMA2	laminin subunit alpha 2	298.371	271.761	-0.135956	0.919446	134.577	170.833	0.333965	0.98744	125.891	215.509	0.774267	0.0446796
ENSMUSG00000067928	ZFP760	na	359.955	335.951	-0.0999185	0.944236	169.858	199.622	0.238791	0.999941	115.608	215.728	0.897855	0.00334749
ENSMUSG00000070327	RNF213	ring finger protein 213	81.389	115.277	0.504541	0.325132	109.692	161.186	0.549402	0.617145	79.7977	156.37	0.969681	0.00472567
ENSMUSG00000039908	SLC26A11	solute carrier family 26 member 11	265.939	253.331	-0.072094	0.966183	109.282	119.55	0.134411	0.999941	79.4076	136.904	0.781566	0.0193989
ENSMUSG00000087534	GM11418	na	2.6721	5.17465	0.940735	0.656911	125.397	155.49	0.303505	0.98744	67.5794	119.758	0.825024	0.0157743
ENSMUSG00000073600	PROB1	proline rich basic protein 1	46.9445	83.9281	0.844638	0.103514	64.567	57.512	-0.171513	0.999941	58.8304	122.46	1.05436	0.035593
ENSMUSG00000015305	SASH1	SAM and SH3 domain containing 1	48.8634	64.738	0.405921	0.545387	76.529	81.5066	0.0913678	0.999941	56.4616	99.4491	0.818481	0.0404981
ENSMUSG00000028167	BDH2	3-hydroxybutyrate dehydrogenase 2	45.4015	43.989	-0.0421548	0.98861	38.6534	24.1348	-0.661479	0.857265	45.0544	99.5601	1.143	0.0141574
ENSMUSG00000049502	DTX3L	deltex E3 ubiquitin ligase 3L	65.378	97.9824	0.579896	0.22483	71.6257	107.758	0.587568	0.598368	39.1846	92.3391	1.22743	0.000578278
ENSMUSG00000024866	ACY3	aminoacylase 3	39.8661	70.9126	0.825208	0.0731734	47.9818	55.6619	0.231449	0.999941	36.945	87.3978	1.24858	0.00201567
ENSMUSG00000061186	SFMBT2	Scm-like with four mbt domains 2	44.3794	44.3934	-0.00218653	0.99944	47.7017	68.5255	0.528858	0.891396	32.2532	72.5676	1.17851	0.00849711
ENSMUSG00000023947	NFKBIE	NFKB inhibitor epsilon	296.155	279.4	-0.082109	0.956859	58.6709	54.549	-0.137345	0.999941	22.9185	45.6243	0.996838	0.0343088
ENSMUSG00000078920	IFI47	na	28.4445	50.0322	0.812627	0.418879	31.5458	61.0797	0.943563	0.684449	22.2083	73.7267	1.72995	0.00579339
ENSMUSG00000009772	NUAK2	NUAK family kinase 2	56.0843	51.5751	-0.122777	0.963155	19.3227	28.6657	0.551856	0.98744	21.7639	50.6127	1.21816	0.0372986
ENSMUSG00000054072	IIGP1	na	22.0608	59.3604	1.43119	0.0545139	27.1457	59.6721	1.12904	0.606463	21.5458	93.9406	2.12625	0.00120322
ENSMUSG00000019808	ADAT2	adenosine deaminase, tRNA specific 2	82.9666	93.4209	0.169904	0.976966	30.3388	99.4098	1.71141	0.291623	20.5158	111.045	2.42882	0.00495487
ENSMUSG00000073144	4930599N23RIK	na	27.111	45.7585	0.757997	0.304575	20.6754	33.2981	0.665018	0.923135	17.4345	50.8253	1.54278	0.0038889
ENSMUSG00000070034	SP110	SP110 nuclear body protein	8.96554	16.5873	0.870723	0.393409	13.6607	21.0734	0.62749	0.980506	12.9243	33.653	1.38827	0.030029
ENSMUSG00000034422	PARP14	poly(ADP-ribose) polymerase family member 14	10.3645	24.4463	1.23314	0.336644	13.3307	38.4252	1.52506	0.412264	9.19446	39.0502	2.07992	0.0305359
ENSMUSG00000091649	PHF11B	na	6.68773	16.8004	1.31901	0.120468	4.33325	14.7386	1.77681	0.180482	6.23095	28.121	2.2005	0.00126787
ENSMUSG00000073555	GM4951	na	5.34045	20.648	1.94529	0.150702	7.91781	31.4555	1.9766	0.379481	5.96735	53.2864	3.14909	0.002308
ENSMUSG00000068105	TNFRSF13C	TNF receptor superfamily member 13C	7.56166	20.5179	1.45214	0.241548	10.2604	13.4394	0.377156	0.999941	3.0848	21.9148	2.78612	0.0121143
ENSMUSG00000058163	GM5431	na	0.93802	5.77685	2.53577	NA	2.31564	9.05481	1.96573	0.699497	1.0757	16.8455	3.97476	0.0162621
ENSMUSG00000037849	GM4955	na	0.945501	12.2417	3.61027	NA	0.657905	7.99138	3.59149	0.279262	0	13.9233	6.13823	0.000653804
ENSMUSG00000057346	APOL9A	na	2.12837	10.9629	2.40633	NA	1.33178	4.64367	1.76651	0.980506	0	16.6942	6.40404	0.00119645

## Sheet: PFC-specific down-regulated
ENSEMBL ID	Gene Symbol	Gene Title	RPKM CB_WT	RPKM CB_KI	log2FoldChange (CB_KI/CB_WT)	adj_P value (CB_KI/CB_WT)	RPKM PFC_WT	RPKM PFC_KI	log2FoldChange (PFC_KI/PFC_WT)	adj_P value (PFC_KI/PFC_WT)	RPKM STR_WT	RPKM STR_KI	log2FoldChange (STR_KI/STR_WT)	adj_P value (STR_KI/STR_WT)
ENSMUSG00000000214	TH	tyrosine hydroxylase	193.044	34.5784	-2.48125	0.186263	880.109	24.2192	-5.18016	0.000204191	230.43	156.489	-0.558291	0.987479
ENSMUSG00000090063	DLX6OS1	na	0	1.05226	2.46985	0.54751	675.429	273.607	-1.30348	0.0317798	761.849	601.05	-0.342061	0.928985
ENSMUSG00000042804	GPR153	G protein-coupled receptor 153	432.835	484.046	0.16178	0.915129	664.644	333.244	-0.997304	0.0173618	449.058	263.8	-0.766962	0.100611
ENSMUSG00000052031	TAGAP1	na	397.361	382.152	-0.0560807	0.980854	629.817	353.75	-0.837156	0.0418239	413.802	277.463	-0.575379	0.280772
ENSMUSG00000024871	DOC2G	na	58.0883	30.0808	-0.950435	0.82889	340.196	19.2899	-4.13799	0.00769218	20.0886	18.9513	-0.0815091	0.999457
ENSMUSG00000004952	RASA4	na	666.855	647.043	-0.0434625	0.97742	192.374	108.354	-0.823943	0.00119682	48.5527	67.4757	0.470267	0.477491
ENSMUSG00000036131	FRMD7	FERM domain containing 7	3.54977	1.82965	-0.925067	0.901926	173.82	8.75924	-4.30975	0.023832	10.3791	9.87745	-0.0664536	0.999457
ENSMUSG00000032446	EOMES	eomesodermin	323.274	95.0191	-1.76651	0.759142	148.388	1.32447	-6.75412	0.0195054	1.12842	6.24124	2.49967	0.821058
ENSMUSG00000040605	BACE2	beta-site APP-cleaving enzyme 2	64.6918	78.3356	0.274485	0.82592	115.122	53.1499	-1.1119	0.020281	87.2018	80.9811	-0.104141	0.996882
ENSMUSG00000068959	ZFP619	na	117.269	115.074	-0.026092	0.989651	100.25	43.6645	-1.17745	0.00587891	76.3105	58.0826	-0.389304	0.809792
ENSMUSG00000079355	ACKR4	atypical chemokine receptor 4	51.307	44.394	-0.206819	0.928718	42.7126	13.1704	-1.67404	0.0211829	55.6419	29.5329	-0.916114	0.330939
ENSMUSG00000093880	TMEM181C-PS	na	49.5856	32.35	-0.616774	0.956974	31.1912	0	-7.24997	0.027146	31.35	1.01045	-4.95404	0.129008
ENSMUSG00000053441	ADAMTS19	ADAM metallopeptidase with thrombospondin type 1 motif 19	0.706962	0.201136	-1.44849	NA	28.3388	0.472278	-6.15065	0.0492607	2.50113	5.7358	1.19793	0.950433

## Sheet: PFC-specific up-regulated
ENSEMBL ID	Gene Symbol	Gene Title	RPKM CB_WT	RPKM CB_KI	log2FoldChange (CB_KI/CB_WT)	adj_P value (CB_KI/CB_WT)	RPKM PFC_WT	RPKM PFC_KI	log2FoldChange (PFC_KI/PFC_WT)	adj_P value (PFC_KI/PFC_WT)	RPKM STR_WT	RPKM STR_KI	log2FoldChange (STR_KI/STR_WT)	adj_P value (STR_KI/STR_WT)
ENSMUSG00000018707	DYNC1H1	dynein cytoplasmic 1 heavy chain 1	1535.44	1524.01	-0.0120066	0.98861	2150.89	2661.6	0.308475	0.0412273	1552.57	1762.09	0.182651	0.474902
ENSMUSG00000040675	MTHFD1L	methylenetetrahydrofolate dehydrogenase (NADP+ dependent) 1-like	263.407	335.948	0.353751	0.273784	150.373	250.986	0.735253	0.00497585	118.07	153.359	0.374976	0.520358
ENSMUSG00000057143	TRIM12C	na	22.9789	42.2632	0.892352	0.0943004	13.3097	36.5169	1.44552	0.020281	23.5862	42.0551	0.837935	0.271503
ENSMUSG00000045337	DEFB11	na	5.00277	21.6959	2.11161	0.890997	0	1.25339	17.0677	1.59972e-05	97.323	83.9694	-0.212955	0.999457

## Sheet: 28 common up-regulated
ENSEMBL ID	Gene Symbol	Gene Title	RPKM CB_WT	RPKM CB_KI	log2FoldChange (CB_KI/CB_WT)	adj_P value (CB_KI/CB_WT)	RPKM PFC_WT	RPKM PFC_KI	log2FoldChange (PFC_KI/PFC_WT)	adj_P value (PFC_KI/PFC_WT)	RPKM STR_WT	RPKM STR_KI	log2FoldChange (STR_KI/STR_WT)	adj_P value (STR_KI/STR_WT)
ENSMUSG00000005198	POLR2A	RNA polymerase II subunit A	885.695	1728.45	0.965255	5.5706e-14	630.934	1142.68	0.857112	3.509e-08	541.76	1038.12	0.93673	1.43213e-10
ENSMUSG00000064215	IFI27	interferon alpha inducible protein 27	387.739	1945.77	2.32543	3.53137e-17	548.068	1330.42	1.27938	0.00119682	813.927	2582.75	1.66551	2.75715e-07
ENSMUSG00000091537	TMA7	translation machinery associated 7 homolog	322.716	403.945	0.323679	0.023115	564.395	721.991	0.357517	0.0211852	476.947	677.713	0.50815	1.02506e-05
ENSMUSG00000074896	IFIT3	interferon induced protein with tetratricopeptide repeats 3	214.783	993.645	2.20851	3.13003e-13	174.531	638	1.8684	3.20274e-07	119.157	867.878	2.86272	6.08625e-19
ENSMUSG00000033880	LGALS3BP	galectin 3 binding protein	163.073	1139.66	2.80318	3.02274e-17	309.043	1027.05	1.73163	5.74496e-05	580.583	2617.9	2.1725	6.479e-09
ENSMUSG00000026104	STAT1	signal transducer and activator of transcription 1	154.909	339.158	1.13776	6.48198e-12	116.272	229.436	0.983813	3.46554e-06	81.2142	286.645	1.82219	1.5455e-22
ENSMUSG00000002325	IRF9	interferon regulatory factor 9	139.431	700.629	2.32489	1.51892e-36	177.125	488.778	1.46332	2.41858e-11	187.068	763.25	2.02645	5.70343e-25
ENSMUSG00000062488	I830012O16RIK	na	118.635	465.454	1.96972	5.99643e-09	81.5741	245.989	1.58886	0.000430278	73.8944	409.862	2.4728	1.01429e-11
ENSMUSG00000026222	SP100	na	79.9519	153.789	0.9407	0.00986325	87.4962	188.254	1.09446	0.0121091	86.5734	197.012	1.1845	0.00107988
ENSMUSG00000028268	GBP3	GTP binding protein3	78.8023	364.559	2.21107	6.38225e-15	117.734	365.77	1.63141	1.43908e-06	128.453	560.37	2.12361	1.64381e-12
ENSMUSG00000029561	OASL2	Oligoadenylate Synthetase Like	62.9255	458.331	2.85518	3.60997e-20	78.1129	390.237	2.31687	1.04117e-10	82.888	629.22	2.9224	6.08625e-19
ENSMUSG00000040296	DDX58	DExD/H-box helicase 58	62.8853	178.024	1.49403	4.35938e-10	80.2034	160.446	0.987943	0.00391776	62.8766	219.522	1.80156	8.56589e-13
ENSMUSG00000029298	GBP9	GTP binding protein9	58.6687	115.473	0.979394	0.000389024	57.656	115.348	0.987542	0.00576408	61.7264	133.41	1.10546	0.000176414
ENSMUSG00000034459	IFIT1	interferon induced protein with tetratricopeptide repeats 1	57.4499	522.55	3.17843	5.64488e-17	114.252	378.327	1.72542	0.00119682	55.2095	669.542	3.59818	6.08625e-19
ENSMUSG00000022906	PARP9	poly(ADP-ribose) polymerase family member 9	51.057	132.41	1.36975	1.11151e-05	60.157	120.707	0.995745	0.0492961	64.537	173.678	1.43215	1.91653e-05
ENSMUSG00000000275	TRIM25	tripartite motif containing 25	50.1029	134.67	1.42502	1.31761e-06	65.232	129.506	0.979332	0.0370407	91.4654	166.591	0.864122	0.0372138
ENSMUSG00000033355	RTP4	receptor transporter protein 4	43.6046	290.363	2.73696	5.91813e-23	82.9029	300.265	1.85542	2.8561e-09	57.2011	506.175	3.14377	1.37261e-28
ENSMUSG00000025498	IRF7	interferon regulatory factor 7	39.2728	354.697	3.16352	5.83189e-18	64.4992	307.408	2.24927	2.40982e-07	55.6212	478.639	3.09952	9.66551e-16
ENSMUSG00000030107	USP18	Ubiquitin Specific Peptidase 18	28.8779	373.951	3.68278	2.63343e-21	55.1499	278.096	2.33088	3.36852e-07	45.4262	512.61	3.49471	4.94636e-18
ENSMUSG00000028037	IFI44	interferon induced protein 44	23.3885	134.231	2.5109	0.0002762	15.5645	158.37	3.34431	5.43428e-06	18.1329	228.847	3.64393	7.59426e-08
ENSMUSG00000035692	ISG15	ISG15 ubiquitin-like modifier	17.3396	71.3353	2.0677	0.000145787	21.3184	74.8208	1.80315	0.0159787	18.0657	134.401	2.89179	3.17463e-08
ENSMUSG00000079017	IFI27L2A	interferon, alpha-inducible protein 27 like 2A	17.2028	387.854	4.47671	3.60997e-20	19.9018	164.118	3.03933	2.69349e-07	26.5359	380.744	3.83558	1.23516e-13
ENSMUSG00000072620	SLFN2	na	13.6594	79.3311	2.5038	2.2874e-12	60.3605	120.964	0.993029	0.0492607	62.0713	130.648	1.07119	0.00598824
ENSMUSG00000052776	OAS1A	na	13.3904	68.9849	2.36042	2.34922e-07	16.6382	70.8169	2.07133	0.000108192	11.3724	95.0191	3.06034	1.78678e-10
ENSMUSG00000032690	OAS2	2'-5'-oligoadenylate synthetase 2	12.2139	39.7713	1.70796	0.0149604	5.99098	47.2592	2.95476	5.3269e-05	8.84474	34.7489	1.96807	0.0150885
ENSMUSG00000068245	PHF11D	PHD Finger Protein	9.4501	37.494	1.96142	0.00206668	12.9459	47.2343	1.85832	0.0204859	14.002	49.3733	1.80608	0.00903779
ENSMUSG00000073489	IFI204	na	3.77709	19.052	2.35195	0.0123762	3.96239	24.8749	2.62444	0.0173618	3.3167	34.5816	3.41269	0.000123747
ENSMUSG00000066861	OAS1G	na	0.632828	17.2254	4.68627	0.00443915	0.328953	14.4278	5.32268	0.0195054	0.328705	26.4229	6.10182	0.000595194
