# Supplementary material for: Cerebellum-enriched protein INPP5A contributes to selective neuropathology in mouse model of spinocerebellar ataxias type 17
Source: Nat Commun. 2020 Feb 27;11:1101. doi: 10.1038/s41467-020-14931-8 (PMC7046734; doi:10.1038/s41467-020-14931-8)
Supplement: Supplementary file 6 — Source data [file 41467_2020_14931_MOESM6_ESM.xlsx]

## Sheet: Fig.1g
Ratio of aggregates in cerebellum					Ratio of aggregates in striatum					Ratio of aggregates in prefrontal cortex
TBP-13Q	TBP-44Q	TBP-68Q	TBP-105Q		TBP-13Q	TBP-44Q	TBP-68Q	TBP-105Q		TBP-13Q	TBP-44Q	TBP-68Q	TBP-105Q
0	0	26.31	98		0	0	0	66.67		0	0	0	44.12
0	0	33.33	100		0	0	0	60.23		0	0	0	35.26
0	0	35.29	99		0	0	0	40.31		0	0	0	37.5
0	0	21.42	97		0	0	0	57.14		0	0	0	38.08
0	0	13.33	98		0	0	0	62.33		0	0	0	46.75
0	0	28.77	100		0	0	0	48.19		0	0	0	51.17
0	0	31.52	100		0	0	0	31.52		0	0	0	31.46
0	0	17.96	99		0	0	0	47.96		0	0	0	49.77
0	0	39.91	95		0	0	0	61.91		0	0	0	51.47
0	0	15.33	100		0	0	0	45.33		0	0	0	40.1
0	0	22.31	99		0	0	0	50.31		0	0	0	53.14
0	0	26.37	99		0	0	0	53.37		0	0	0	32.11

## Sheet: Fig.2d
No. of Purkinje neurons/100um in cerebellum					relative NeuN staining intensity in cerebellum					DARPP32/TBP colocalization ratio (%) in striatum					NeuN/TBP colocalization ratio (%) in prefrontal cortex
TBP-13Q	TBP-44Q	TBP-68Q	TBP-105Q		TBP-13Q	TBP-44Q	TBP-68Q	TBP-105Q		TBP-13Q	TBP-44Q	TBP-68Q	TBP-105Q		TBP-13Q	TBP-44Q	TBP-68Q	TBP-105Q
1.95	0.48	0.68	0.45		102.28	72.79	58.98	35.29		99.02	45.53	2.49	2.92		100	84.27	85.01	76.17
2.21	0.59	0.74	0.6		92.61	74.73	72.22	39.48		99.55	59.1	6.34	6.08		100	65.31	70.05	87.71
2.69	0.47	0.25	0.22		130.61	88.5	54.89	41.31		100	49.76	4.83	4.47		97.45	93.37	76.55	68.08
2.26	0.53	0.53	0.46		77.48	69.55	95.23	51.5		99.7	54.57	5.44	5.48		91.27	73.02	81.01	72.31
2.36	0.65	0.78	0.56		108.83	91.45	61.72	36.77		100	32.03	8.31	2.13		81.39	63.17	52.88	59.44
2.28	0.51	0.57	0.53		91.77	65.89	84.19	48.96		93.77	68.11	3.18	6.32		91.37	92.45	87.16	82.27
1.96	0.67	0.56	0.65		89.99	46.53	58.61	44.25		89.24	44.63	2.48	3.58		100	68.1	80.63	87.35
2.3	0.56	0.32	0.2		102.56	57.93	91.28	55.89		100	57.89	4.83	4.39		100	89.93	90.15	66.62
1.73	0.37	0.47	0.58		121.18	67.69	64.08	40.39		92	40.43	7.59	5.02		92	79.17	90.11	55.02
3.01	0.49	0.61	0.33		96.87	70.99	92.29	64.06		98.87	53.21	8.29	1.42		96.47	83.21	78.29	61.42
1.58	0.73	0.52	0.53		85.53	90.15	58.42	23.47		96.7	70.15	5.01	2.17		78.09	70.15	49.58	72.17
2.45	0.58	0.58	0.39		93.29	49.83	72.91	47.55		92.54	47.93	10.78	6.88		100	71.4	60.78	90.65

## Sheet: Fig.3c
Calbindin/Vinculin			NeuN/Vinculin
WT	KI		WT	KI
0.976371	0.522236		0.755774	0.753228
0.920627	0.349983		0.95522	0.645362
1.103	0.231108		1.28397	1.45548

## Sheet: Fig.3d
DARPP32/β-actin
WT	KI
0.859723	0.470424
0.873313	0.547867
1.08473	0.600277
1.12223	0.398285

## Sheet: Fig.3e
No. of Purkinje neurons per image
WT	KI
81	72
77	51
91	56
81	75
69	72
82	86
79	78
76	78
100	70

## Sheet: Fig.3f
NeuN/Vinculin
WT	KI
0.895688	1.10524
1.00571	0.946411
1.11323	1.03698

## Sheet: Fig.4e
Inpp5a/GAPDH
	WT			KI
CB	23.357	23.1957	23.0355	15.5171	17.7013	19.1038
STR	3.77319	4.84848	4.01607	3.61949	3.47204	4.91021
PFC	1.91293	2.64962	1.92624	1.835	2.37147	1.73602

## Sheet: Fig.4f
INPP5A/β-actin
WT	KI
1.12937	0.299308
0.951141	0.237123
0.919489	0.47281

## Sheet: Fig.5a
IP/Input
	13Q			105Q
A+B	0.968116	0.913513	1.12152	0.226599	0.343107	0.431585
C	1.06827	0.834711	0.954661	0.611986	0.843374	0.75952
PCNA	0.979207	1.04502	0.879207	0.801256	1.01499	1.01256

## Sheet: Fig.5d
Luminescence intensity
Reporter+TBP-13Q	Reporter+TBP-105Q	Reporter+sp1+TBP13Q	Reporter+sp1+TBP105Q
457317	217331	924992	306840
304854	70159	713693	177640
366421	105406	832077	107754

[truncated: 25 more sheets: Fig.5f, Fig.5g, Fig.5h, Fig.6b, Fig.6g, Fig.6h, S fig. 1c, S fig. 2d, S fig.3a, S fig.3b, S fig.3c, S fig.3d, S fig.3e, S fig.3f, S fig.3g, S fig.3h, S fig.3i, S fig.3j, S fig.3k, S fig.3l …]
